# Supplementary material for: Fungal–Algal Association Drives Lichens’ Mutualistic Symbiosis: A Case Study with Trebouxia-Related Lichens
Source: Plants (Basel). 2023 Sep 4;12(17):3172. doi: 10.3390/plants12173172 (PMC10490544; doi:10.3390/plants12173172)
Supplement: Supplementary file 1 [file plants-12-03172-s001.zip]

Archive with 6 entries (6 files):
- plants-2419170 Figures S1-S7.pdf
- Table S1.xlsx
- Table S2.xlsx
- Table S3.pdf
- Table S4.xlsx
- Table S5.xlsx
