# Supplementary material for: Fungal–Algal Association Drives Lichens’ Mutualistic Symbiosis: A Case Study with Trebouxia-Related Lichens
Source: Plants (Basel). 2023 Sep 4;12(17):3172. doi: 10.3390/plants12173172 (PMC10490544; doi:10.3390/plants12173172)
Supplement: Supplementary file 1 [file plants-12-03172-s001.zip › Table S1.xlsx]

## Sheet: Mycobiont-ITS
Table S1. The blastn result of LFF strains. The species names in red are included as reference species in the ITS phylogeny.
qseqid	sseqid	length	mismatch	gapopen	qstart	qend	sstart	send	evalue	bitscore	qcovs	pident	stitle
Hypogymnia hypotrypa (26 strains)
9091210	gi|992370510|gb|KU187960.1|	497	0	0	1	497	1	497	0	918	100	100	Hypogymnia hypotrypa strain 4 internal transcribed spacer 1, 5.8S ribosomal RNA gene, and internal transcribed spacer 2, complete sequence
9091210	gi|992370507|gb|KU187959.1|	497	0	0	1	497	1	497	0	918	100	100	Hypogymnia hypotrypa strain 3 internal transcribed spacer 1, 5.8S ribosomal RNA gene, and internal transcribed spacer 2, complete sequence
9091210	gi|729258357|gb|KJ690226.1|	497	0	0	1	497	1	497	0	918	100	100	Hypogymnia hypotrypa strain 32 internal transcribed spacer 1, 5.8S ribosomal RNA gene, and internal transcribed spacer 2, complete sequence
9091210	gi|728894915|gb|KJ127506.1|	497	0	0	1	497	57	553	0	918	100	100	Hypogymnia hypotrypa strain 32-2 18S ribosomal RNA gene, partial sequence; internal transcribed spacer 1, 5.8S ribosomal RNA gene, and internal transcribed spacer 2, complete sequence; and 28S ribosomal RNA gene, partial sequence
9091210	gi|414079913|gb|JQ836574.1|	497	0	0	1	497	39	535	0	918	100	100	Hypogymnia hypotrypa strain 34 18S ribosomal RNA gene, partial sequence; internal transcribed spacer 1, 5.8S ribosomal RNA gene, and internal transcribed spacer 2, complete sequence; and 28S ribosomal RNA gene, partial sequence
9091210	gi|394305023|gb|JQ343206.1|	497	0	0	1	497	56	552	0	918	100	100	Hypogymnia hypotrypa strain 34 18S ribosomal RNA gene, partial sequence; internal transcribed spacer 1, 5.8S ribosomal RNA gene, and internal transcribed spacer 2, complete sequence; and 28S ribosomal RNA gene, partial sequence
9091210	gi|394305022|gb|JQ343205.1|	497	0	0	1	497	57	553	0	918	100	100	Hypogymnia hypotrypa strain 32 18S ribosomal RNA gene, partial sequence; internal transcribed spacer 1, 5.8S ribosomal RNA gene, and internal transcribed spacer 2, complete sequence; and 28S ribosomal RNA gene, partial sequence
9091210	gi|394305015|gb|JQ343198.1|	497	0	0	1	497	54	550	0	918	100	100	Hypogymnia hypotrypa strain 40 18S ribosomal RNA gene, partial sequence; internal transcribed spacer 1, 5.8S ribosomal RNA gene, and internal transcribed spacer 2, complete sequence; and 28S ribosomal RNA gene, partial sequence
9091210	gi|1493496501|gb|MG692826.1|	497	1	0	1	497	1	497	0	913	100	99.799	Hypogymnia hypotrypa voucher G. Thor 26056 internal transcribed spacer 1, partial sequence; 5.8S ribosomal RNA gene, complete sequence; and internal transcribed spacer 2, partial sequence
9091210	gi|1013290092|dbj|AB205369.1|	497	1	0	1	497	73	569	0	913	100	99.799	Hypogymnia hypotrypella genes for 18S rRNA, ITS1, 5.8S rRNA, ITS2, 28S rRNA, partial and complete sequence, specimen_voucher: HH-1 (APU)
12100615	gi|1493496501|gb|MG692826.1|	497	0	0	1	497	1	497	0	918	100	100	Hypogymnia hypotrypa voucher G. Thor 26056 internal transcribed spacer 1, partial sequence; 5.8S ribosomal RNA gene, complete sequence; and internal transcribed spacer 2, partial sequence
12100615	gi|167642843|gb|EU293928.1|	497	0	0	1	497	1	497	0	918	100	100	Hypogymnia hypotrypa isolate X.L.Wei 4004 internal transcribed spacer 1, 5.8S ribosomal RNA gene, and internal transcribed spacer 2, complete sequence
12100615	gi|992370510|gb|KU187960.1|	497	1	0	1	497	1	497	0	913	100	99.799	Hypogymnia hypotrypa strain 4 internal transcribed spacer 1, 5.8S ribosomal RNA gene, and internal transcribed spacer 2, complete sequence
12100615	gi|992370507|gb|KU187959.1|	497	1	0	1	497	1	497	0	913	100	99.799	Hypogymnia hypotrypa strain 3 internal transcribed spacer 1, 5.8S ribosomal RNA gene, and internal transcribed spacer 2, complete sequence
12100615	gi|729258357|gb|KJ690226.1|	497	1	0	1	497	1	497	0	913	100	99.799	Hypogymnia hypotrypa strain 32 internal transcribed spacer 1, 5.8S ribosomal RNA gene, and internal transcribed spacer 2, complete sequence
12100615	gi|728894915|gb|KJ127506.1|	497	1	0	1	497	57	553	0	913	100	99.799	Hypogymnia hypotrypa strain 32-2 18S ribosomal RNA gene, partial sequence; internal transcribed spacer 1, 5.8S ribosomal RNA gene, and internal transcribed spacer 2, complete sequence; and 28S ribosomal RNA gene, partial sequence
12100615	gi|414079913|gb|JQ836574.1|	497	1	0	1	497	39	535	0	913	100	99.799	Hypogymnia hypotrypa strain 34 18S ribosomal RNA gene, partial sequence; internal transcribed spacer 1, 5.8S ribosomal RNA gene, and internal transcribed spacer 2, complete sequence; and 28S ribosomal RNA gene, partial sequence
12100615	gi|394305023|gb|JQ343206.1|	497	1	0	1	497	56	552	0	913	100	99.799	Hypogymnia hypotrypa strain 34 18S ribosomal RNA gene, partial sequence; internal transcribed spacer 1, 5.8S ribosomal RNA gene, and internal transcribed spacer 2, complete sequence; and 28S ribosomal RNA gene, partial sequence
12100615	gi|394305022|gb|JQ343205.1|	497	1	0	1	497	57	553	0	913	100	99.799	Hypogymnia hypotrypa strain 32 18S ribosomal RNA gene, partial sequence; internal transcribed spacer 1, 5.8S ribosomal RNA gene, and internal transcribed spacer 2, complete sequence; and 28S ribosomal RNA gene, partial sequence
12100615	gi|394305015|gb|JQ343198.1|	497	1	0	1	497	54	550	0	913	100	99.799	Hypogymnia hypotrypa strain 40 18S ribosomal RNA gene, partial sequence; internal transcribed spacer 1, 5.8S ribosomal RNA gene, and internal transcribed spacer 2, complete sequence; and 28S ribosomal RNA gene, partial sequence
ML12014	gi|992370510|gb|KU187960.1|	497	0	0	1	497	1	497	0	918	100	100	Hypogymnia hypotrypa strain 4 internal transcribed spacer 1, 5.8S ribosomal RNA gene, and internal transcribed spacer 2, complete sequence
ML12014	gi|992370507|gb|KU187959.1|	497	0	0	1	497	1	497	0	918	100	100	Hypogymnia hypotrypa strain 3 internal transcribed spacer 1, 5.8S ribosomal RNA gene, and internal transcribed spacer 2, complete sequence
ML12014	gi|729258357|gb|KJ690226.1|	497	0	0	1	497	1	497	0	918	100	100	Hypogymnia hypotrypa strain 32 internal transcribed spacer 1, 5.8S ribosomal RNA gene, and internal transcribed spacer 2, complete sequence
ML12014	gi|728894915|gb|KJ127506.1|	497	0	0	1	497	57	553	0	918	100	100	Hypogymnia hypotrypa strain 32-2 18S ribosomal RNA gene, partial sequence; internal transcribed spacer 1, 5.8S ribosomal RNA gene, and internal transcribed spacer 2, complete sequence; and 28S ribosomal RNA gene, partial sequence
ML12014	gi|414079913|gb|JQ836574.1|	497	0	0	1	497	39	535	0	918	100	100	Hypogymnia hypotrypa strain 34 18S ribosomal RNA gene, partial sequence; internal transcribed spacer 1, 5.8S ribosomal RNA gene, and internal transcribed spacer 2, complete sequence; and 28S ribosomal RNA gene, partial sequence
ML12014	gi|394305023|gb|JQ343206.1|	497	0	0	1	497	56	552	0	918	100	100	Hypogymnia hypotrypa strain 34 18S ribosomal RNA gene, partial sequence; internal transcribed spacer 1, 5.8S ribosomal RNA gene, and internal transcribed spacer 2, complete sequence; and 28S ribosomal RNA gene, partial sequence
ML12014	gi|394305022|gb|JQ343205.1|	497	0	0	1	497	57	553	0	918	100	100	Hypogymnia hypotrypa strain 32 18S ribosomal RNA gene, partial sequence; internal transcribed spacer 1, 5.8S ribosomal RNA gene, and internal transcribed spacer 2, complete sequence; and 28S ribosomal RNA gene, partial sequence
ML12014	gi|394305015|gb|JQ343198.1|	497	0	0	1	497	54	550	0	918	100	100	Hypogymnia hypotrypa strain 40 18S ribosomal RNA gene, partial sequence; internal transcribed spacer 1, 5.8S ribosomal RNA gene, and internal transcribed spacer 2, complete sequence; and 28S ribosomal RNA gene, partial sequence
ML12014	gi|1493496501|gb|MG692826.1|	497	1	0	1	497	1	497	0	913	100	99.799	Hypogymnia hypotrypa voucher G. Thor 26056 internal transcribed spacer 1, partial sequence; 5.8S ribosomal RNA gene, complete sequence; and internal transcribed spacer 2, partial sequence
ML12014	gi|1013290092|dbj|AB205369.1|	497	1	0	1	497	73	569	0	913	100	99.799	Hypogymnia hypotrypella genes for 18S rRNA, ITS1, 5.8S rRNA, ITS2, 28S rRNA, partial and complete sequence, specimen_voucher: HH-1 (APU)
SC201408833	gi|992370510|gb|KU187960.1|	497	0	0	1	497	1	497	0	918	100	100	Hypogymnia hypotrypa strain 4 internal transcribed spacer 1, 5.8S ribosomal RNA gene, and internal transcribed spacer 2, complete sequence
SC201408833	gi|992370507|gb|KU187959.1|	497	0	0	1	497	1	497	0	918	100	100	Hypogymnia hypotrypa strain 3 internal transcribed spacer 1, 5.8S ribosomal RNA gene, and internal transcribed spacer 2, complete sequence
SC201408833	gi|729258357|gb|KJ690226.1|	497	0	0	1	497	1	497	0	918	100	100	Hypogymnia hypotrypa strain 32 internal transcribed spacer 1, 5.8S ribosomal RNA gene, and internal transcribed spacer 2, complete sequence
SC201408833	gi|728894915|gb|KJ127506.1|	497	0	0	1	497	57	553	0	918	100	100	Hypogymnia hypotrypa strain 32-2 18S ribosomal RNA gene, partial sequence; internal transcribed spacer 1, 5.8S ribosomal RNA gene, and internal transcribed spacer 2, complete sequence; and 28S ribosomal RNA gene, partial sequence
SC201408833	gi|414079913|gb|JQ836574.1|	497	0	0	1	497	39	535	0	918	100	100	Hypogymnia hypotrypa strain 34 18S ribosomal RNA gene, partial sequence; internal transcribed spacer 1, 5.8S ribosomal RNA gene, and internal transcribed spacer 2, complete sequence; and 28S ribosomal RNA gene, partial sequence
SC201408833	gi|394305023|gb|JQ343206.1|	497	0	0	1	497	56	552	0	918	100	100	Hypogymnia hypotrypa strain 34 18S ribosomal RNA gene, partial sequence; internal transcribed spacer 1, 5.8S ribosomal RNA gene, and internal transcribed spacer 2, complete sequence; and 28S ribosomal RNA gene, partial sequence
SC201408833	gi|394305022|gb|JQ343205.1|	497	0	0	1	497	57	553	0	918	100	100	Hypogymnia hypotrypa strain 32 18S ribosomal RNA gene, partial sequence; internal transcribed spacer 1, 5.8S ribosomal RNA gene, and internal transcribed spacer 2, complete sequence; and 28S ribosomal RNA gene, partial sequence
SC201408833	gi|394305015|gb|JQ343198.1|	497	0	0	1	497	54	550	0	918	100	100	Hypogymnia hypotrypa strain 40 18S ribosomal RNA gene, partial sequence; internal transcribed spacer 1, 5.8S ribosomal RNA gene, and internal transcribed spacer 2, complete sequence; and 28S ribosomal RNA gene, partial sequence
SC201408833	gi|1493496501|gb|MG692826.1|	497	1	0	1	497	1	497	0	913	100	99.799	Hypogymnia hypotrypa voucher G. Thor 26056 internal transcribed spacer 1, partial sequence; 5.8S ribosomal RNA gene, complete sequence; and internal transcribed spacer 2, partial sequence
SC201408833	gi|1013290092|dbj|AB205369.1|	497	1	0	1	497	73	569	0	913	100	99.799	Hypogymnia hypotrypella genes for 18S rRNA, ITS1, 5.8S rRNA, ITS2, 28S rRNA, partial and complete sequence, specimen_voucher: HH-1 (APU)
SC201408834	gi|992370510|gb|KU187960.1|	497	0	0	1	497	1	497	0	918	100	100	Hypogymnia hypotrypa strain 4 internal transcribed spacer 1, 5.8S ribosomal RNA gene, and internal transcribed spacer 2, complete sequence
SC201408834	gi|992370507|gb|KU187959.1|	497	0	0	1	497	1	497	0	918	100	100	Hypogymnia hypotrypa strain 3 internal transcribed spacer 1, 5.8S ribosomal RNA gene, and internal transcribed spacer 2, complete sequence
SC201408834	gi|729258357|gb|KJ690226.1|	497	0	0	1	497	1	497	0	918	100	100	Hypogymnia hypotrypa strain 32 internal transcribed spacer 1, 5.8S ribosomal RNA gene, and internal transcribed spacer 2, complete sequence
SC201408834	gi|728894915|gb|KJ127506.1|	497	0	0	1	497	57	553	0	918	100	100	Hypogymnia hypotrypa strain 32-2 18S ribosomal RNA gene, partial sequence; internal transcribed spacer 1, 5.8S ribosomal RNA gene, and internal transcribed spacer 2, complete sequence; and 28S ribosomal RNA gene, partial sequence
SC201408834	gi|414079913|gb|JQ836574.1|	497	0	0	1	497	39	535	0	918	100	100	Hypogymnia hypotrypa strain 34 18S ribosomal RNA gene, partial sequence; internal transcribed spacer 1, 5.8S ribosomal RNA gene, and internal transcribed spacer 2, complete sequence; and 28S ribosomal RNA gene, partial sequence
SC201408834	gi|394305023|gb|JQ343206.1|	497	0	0	1	497	56	552	0	918	100	100	Hypogymnia hypotrypa strain 34 18S ribosomal RNA gene, partial sequence; internal transcribed spacer 1, 5.8S ribosomal RNA gene, and internal transcribed spacer 2, complete sequence; and 28S ribosomal RNA gene, partial sequence
SC201408834	gi|394305022|gb|JQ343205.1|	497	0	0	1	497	57	553	0	918	100	100	Hypogymnia hypotrypa strain 32 18S ribosomal RNA gene, partial sequence; internal transcribed spacer 1, 5.8S ribosomal RNA gene, and internal transcribed spacer 2, complete sequence; and 28S ribosomal RNA gene, partial sequence
SC201408834	gi|394305015|gb|JQ343198.1|	497	0	0	1	497	54	550	0	918	100	100	Hypogymnia hypotrypa strain 40 18S ribosomal RNA gene, partial sequence; internal transcribed spacer 1, 5.8S ribosomal RNA gene, and internal transcribed spacer 2, complete sequence; and 28S ribosomal RNA gene, partial sequence
SC201408834	gi|1493496501|gb|MG692826.1|	497	1	0	1	497	1	497	0	913	100	99.799	Hypogymnia hypotrypa voucher G. Thor 26056 internal transcribed spacer 1, partial sequence; 5.8S ribosomal RNA gene, complete sequence; and internal transcribed spacer 2, partial sequence
SC201408834	gi|1013290092|dbj|AB205369.1|	497	1	0	1	497	73	569	0	913	100	99.799	Hypogymnia hypotrypella genes for 18S rRNA, ITS1, 5.8S rRNA, ITS2, 28S rRNA, partial and complete sequence, specimen_voucher: HH-1 (APU)
SC201408835	gi|729264531|gb|KP178755.1|	497	0	0	1	497	1	497	0	918	100	100	Hypogymnia hypotrypa strain 50 internal transcribed spacer 1, 5.8S ribosomal RNA gene, and internal transcribed spacer 2, complete sequence
SC201408835	gi|729264521|gb|KP178754.1|	497	1	0	1	497	1	497	0	913	100	99.799	Hypogymnia hypotrypa strain 49 internal transcribed spacer 1, 5.8S ribosomal RNA gene, and internal transcribed spacer 2, complete sequence
SC201408835	gi|167642837|gb|EU293922.1|	497	1	0	1	497	1	497	0	913	100	99.799	Hypogymnia hypotrypa isolate X.L.Wei 1079 internal transcribed spacer 1, 5.8S ribosomal RNA gene, and internal transcribed spacer 2, complete sequence
SC201408835	gi|167642839|gb|EU293924.1|	497	2	1	1	497	1	496	0	900	100	99.396	Hypogymnia hypotrypa isolate X.L.Wei 1637 internal transcribed spacer 1, 5.8S ribosomal RNA gene, and internal transcribed spacer 2, complete sequence
SC201408835	gi|992370510|gb|KU187960.1|	497	4	0	1	497	1	497	0	896	100	99.195	Hypogymnia hypotrypa strain 4 internal transcribed spacer 1, 5.8S ribosomal RNA gene, and internal transcribed spacer 2, complete sequence
SC201408835	gi|992370507|gb|KU187959.1|	497	4	0	1	497	1	497	0	896	100	99.195	Hypogymnia hypotrypa strain 3 internal transcribed spacer 1, 5.8S ribosomal RNA gene, and internal transcribed spacer 2, complete sequence
SC201408835	gi|729258357|gb|KJ690226.1|	497	4	0	1	497	1	497	0	896	100	99.195	Hypogymnia hypotrypa strain 32 internal transcribed spacer 1, 5.8S ribosomal RNA gene, and internal transcribed spacer 2, complete sequence
SC201408835	gi|728894915|gb|KJ127506.1|	497	4	0	1	497	57	553	0	896	100	99.195	Hypogymnia hypotrypa strain 32-2 18S ribosomal RNA gene, partial sequence; internal transcribed spacer 1, 5.8S ribosomal RNA gene, and internal transcribed spacer 2, complete sequence; and 28S ribosomal RNA gene, partial sequence
SC201408835	gi|414079913|gb|JQ836574.1|	497	4	0	1	497	39	535	0	896	100	99.195	Hypogymnia hypotrypa strain 34 18S ribosomal RNA gene, partial sequence; internal transcribed spacer 1, 5.8S ribosomal RNA gene, and internal transcribed spacer 2, complete sequence; and 28S ribosomal RNA gene, partial sequence
SC201408835	gi|394305023|gb|JQ343206.1|	497	4	0	1	497	56	552	0	896	100	99.195	Hypogymnia hypotrypa strain 34 18S ribosomal RNA gene, partial sequence; internal transcribed spacer 1, 5.8S ribosomal RNA gene, and internal transcribed spacer 2, complete sequence; and 28S ribosomal RNA gene, partial sequence
SXM1	gi|992370510|gb|KU187960.1|	497	0	0	1	497	1	497	0	918	100	100	Hypogymnia hypotrypa strain 4 internal transcribed spacer 1, 5.8S ribosomal RNA gene, and internal transcribed spacer 2, complete sequence
SXM1	gi|992370507|gb|KU187959.1|	497	0	0	1	497	1	497	0	918	100	100	Hypogymnia hypotrypa strain 3 internal transcribed spacer 1, 5.8S ribosomal RNA gene, and internal transcribed spacer 2, complete sequence
SXM1	gi|729258357|gb|KJ690226.1|	497	0	0	1	497	1	497	0	918	100	100	Hypogymnia hypotrypa strain 32 internal transcribed spacer 1, 5.8S ribosomal RNA gene, and internal transcribed spacer 2, complete sequence
SXM1	gi|728894915|gb|KJ127506.1|	497	0	0	1	497	57	553	0	918	100	100	Hypogymnia hypotrypa strain 32-2 18S ribosomal RNA gene, partial sequence; internal transcribed spacer 1, 5.8S ribosomal RNA gene, and internal transcribed spacer 2, complete sequence; and 28S ribosomal RNA gene, partial sequence
SXM1	gi|414079913|gb|JQ836574.1|	497	0	0	1	497	39	535	0	918	100	100	Hypogymnia hypotrypa strain 34 18S ribosomal RNA gene, partial sequence; internal transcribed spacer 1, 5.8S ribosomal RNA gene, and internal transcribed spacer 2, complete sequence; and 28S ribosomal RNA gene, partial sequence
SXM1	gi|394305023|gb|JQ343206.1|	497	0	0	1	497	56	552	0	918	100	100	Hypogymnia hypotrypa strain 34 18S ribosomal RNA gene, partial sequence; internal transcribed spacer 1, 5.8S ribosomal RNA gene, and internal transcribed spacer 2, complete sequence; and 28S ribosomal RNA gene, partial sequence
SXM1	gi|394305022|gb|JQ343205.1|	497	0	0	1	497	57	553	0	918	100	100	Hypogymnia hypotrypa strain 32 18S ribosomal RNA gene, partial sequence; internal transcribed spacer 1, 5.8S ribosomal RNA gene, and internal transcribed spacer 2, complete sequence; and 28S ribosomal RNA gene, partial sequence
SXM1	gi|394305015|gb|JQ343198.1|	497	0	0	1	497	54	550	0	918	100	100	Hypogymnia hypotrypa strain 40 18S ribosomal RNA gene, partial sequence; internal transcribed spacer 1, 5.8S ribosomal RNA gene, and internal transcribed spacer 2, complete sequence; and 28S ribosomal RNA gene, partial sequence
SXM1	gi|1493496501|gb|MG692826.1|	497	1	0	1	497	1	497	0	913	100	99.799	Hypogymnia hypotrypa voucher G. Thor 26056 internal transcribed spacer 1, partial sequence; 5.8S ribosomal RNA gene, complete sequence; and internal transcribed spacer 2, partial sequence
SXM1	gi|1013290092|dbj|AB205369.1|	497	1	0	1	497	73	569	0	913	100	99.799	Hypogymnia hypotrypella genes for 18S rRNA, ITS1, 5.8S rRNA, ITS2, 28S rRNA, partial and complete sequence, specimen_voucher: HH-1 (APU)
SXM2	gi|992370510|gb|KU187960.1|	497	1	0	1	497	1	497	0	913	100	99.799	Hypogymnia hypotrypa strain 4 internal transcribed spacer 1, 5.8S ribosomal RNA gene, and internal transcribed spacer 2, complete sequence
SXM2	gi|992370507|gb|KU187959.1|	497	1	0	1	497	1	497	0	913	100	99.799	Hypogymnia hypotrypa strain 3 internal transcribed spacer 1, 5.8S ribosomal RNA gene, and internal transcribed spacer 2, complete sequence
SXM2	gi|729258357|gb|KJ690226.1|	497	1	0	1	497	1	497	0	913	100	99.799	Hypogymnia hypotrypa strain 32 internal transcribed spacer 1, 5.8S ribosomal RNA gene, and internal transcribed spacer 2, complete sequence
SXM2	gi|728894915|gb|KJ127506.1|	497	1	0	1	497	57	553	0	913	100	99.799	Hypogymnia hypotrypa strain 32-2 18S ribosomal RNA gene, partial sequence; internal transcribed spacer 1, 5.8S ribosomal RNA gene, and internal transcribed spacer 2, complete sequence; and 28S ribosomal RNA gene, partial sequence
SXM2	gi|414079913|gb|JQ836574.1|	497	1	0	1	497	39	535	0	913	100	99.799	Hypogymnia hypotrypa strain 34 18S ribosomal RNA gene, partial sequence; internal transcribed spacer 1, 5.8S ribosomal RNA gene, and internal transcribed spacer 2, complete sequence; and 28S ribosomal RNA gene, partial sequence
SXM2	gi|394305023|gb|JQ343206.1|	497	1	0	1	497	56	552	0	913	100	99.799	Hypogymnia hypotrypa strain 34 18S ribosomal RNA gene, partial sequence; internal transcribed spacer 1, 5.8S ribosomal RNA gene, and internal transcribed spacer 2, complete sequence; and 28S ribosomal RNA gene, partial sequence
SXM2	gi|394305022|gb|JQ343205.1|	497	1	0	1	497	57	553	0	913	100	99.799	Hypogymnia hypotrypa strain 32 18S ribosomal RNA gene, partial sequence; internal transcribed spacer 1, 5.8S ribosomal RNA gene, and internal transcribed spacer 2, complete sequence; and 28S ribosomal RNA gene, partial sequence
SXM2	gi|394305015|gb|JQ343198.1|	497	1	0	1	497	54	550	0	913	100	99.799	Hypogymnia hypotrypa strain 40 18S ribosomal RNA gene, partial sequence; internal transcribed spacer 1, 5.8S ribosomal RNA gene, and internal transcribed spacer 2, complete sequence; and 28S ribosomal RNA gene, partial sequence
SXM2	gi|1493496501|gb|MG692826.1|	497	2	0	1	497	1	497	0	907	100	99.598	Hypogymnia hypotrypa voucher G. Thor 26056 internal transcribed spacer 1, partial sequence; 5.8S ribosomal RNA gene, complete sequence; and internal transcribed spacer 2, partial sequence
SXM2	gi|1013290092|dbj|AB205369.1|	497	2	0	1	497	73	569	0	907	100	99.598	Hypogymnia hypotrypella genes for 18S rRNA, ITS1, 5.8S rRNA, ITS2, 28S rRNA, partial and complete sequence, specimen_voucher: HH-1 (APU)
SXM3	gi|729258351|gb|KJ690223.1|	497	0	0	1	497	1	497	0	918	100	100	Hypogymnia hypotrypa strain 29 internal transcribed spacer 1, 5.8S ribosomal RNA gene, and internal transcribed spacer 2, complete sequence
SXM3	gi|394305025|gb|JQ343208.1|	497	0	0	1	497	44	540	0	918	100	100	Hypogymnia hypotrypa strain 38 18S ribosomal RNA gene, partial sequence; internal transcribed spacer 1, 5.8S ribosomal RNA gene, and internal transcribed spacer 2, complete sequence; and 28S ribosomal RNA gene, partial sequence
SXM3	gi|729258361|gb|KJ690228.1|	497	1	0	1	497	1	497	0	913	100	99.799	Hypogymnia hypotrypa strain 38 internal transcribed spacer 1, 5.8S ribosomal RNA gene, and internal transcribed spacer 2, complete sequence
SXM3	gi|394305024|gb|JQ343207.1|	497	1	0	1	497	54	550	0	913	100	99.799	Hypogymnia hypotrypa strain 37 18S ribosomal RNA gene, partial sequence; internal transcribed spacer 1, 5.8S ribosomal RNA gene, and internal transcribed spacer 2, complete sequence; and 28S ribosomal RNA gene, partial sequence
SXM3	gi|992370510|gb|KU187960.1|	497	2	0	1	497	1	497	0	907	100	99.598	Hypogymnia hypotrypa strain 4 internal transcribed spacer 1, 5.8S ribosomal RNA gene, and internal transcribed spacer 2, complete sequence
SXM3	gi|992370507|gb|KU187959.1|	497	2	0	1	497	1	497	0	907	100	99.598	Hypogymnia hypotrypa strain 3 internal transcribed spacer 1, 5.8S ribosomal RNA gene, and internal transcribed spacer 2, complete sequence
SXM3	gi|729264413|gb|KP178748.1|	497	2	0	1	497	1	497	0	907	100	99.598	Hypogymnia flavida strain 27 internal transcribed spacer 1, 5.8S ribosomal RNA gene, and internal transcribed spacer 2, complete sequence
SXM3	gi|729258357|gb|KJ690226.1|	497	2	0	1	497	1	497	0	907	100	99.598	Hypogymnia hypotrypa strain 32 internal transcribed spacer 1, 5.8S ribosomal RNA gene, and internal transcribed spacer 2, complete sequence
SXM3	gi|728894915|gb|KJ127506.1|	497	2	0	1	497	57	553	0	907	100	99.598	Hypogymnia hypotrypa strain 32-2 18S ribosomal RNA gene, partial sequence; internal transcribed spacer 1, 5.8S ribosomal RNA gene, and internal transcribed spacer 2, complete sequence; and 28S ribosomal RNA gene, partial sequence
SXM3	gi|414079913|gb|JQ836574.1|	497	2	0	1	497	39	535	0	907	100	99.598	Hypogymnia hypotrypa strain 34 18S ribosomal RNA gene, partial sequence; internal transcribed spacer 1, 5.8S ribosomal RNA gene, and internal transcribed spacer 2, complete sequence; and 28S ribosomal RNA gene, partial sequence
T1	gi|992370504|gb|KU187958.1|	496	0	0	1	496	1	496	0	917	100	100	Hypogymnia flavida strain 52252 internal transcribed spacer 1, 5.8S ribosomal RNA gene, and internal transcribed spacer 2, complete sequence
T1	gi|992370502|gb|KU187957.1|	496	0	0	1	496	1	496	0	917	100	100	Hypogymnia flavida strain 52235 internal transcribed spacer 1, 5.8S ribosomal RNA gene, and internal transcribed spacer 2, complete sequence
T1	gi|1104692944|gb|KU862960.1|	496	1	0	1	496	55	550	0	911	100	99.798	Hypogymnia flavida voucher C6_12_HYF3 small subunit ribosomal RNA gene, partial sequence; internal transcribed spacer 1, 5.8S ribosomal RNA gene, and internal transcribed spacer 2, complete sequence; and large subunit ribosomal RNA gene, partial sequence
T1	gi|992370499|gb|KU187956.1|	496	0	1	1	496	1	495	0	909	100	99.798	Hypogymnia flavida strain 52203 internal transcribed spacer 1, 5.8S ribosomal RNA gene, and internal transcribed spacer 2, complete sequence
T1	gi|992370510|gb|KU187960.1|	497	3	1	1	496	1	497	0	894	100	99.195	Hypogymnia hypotrypa strain 4 internal transcribed spacer 1, 5.8S ribosomal RNA gene, and internal transcribed spacer 2, complete sequence
T1	gi|992370507|gb|KU187959.1|	497	3	1	1	496	1	497	0	894	100	99.195	Hypogymnia hypotrypa strain 3 internal transcribed spacer 1, 5.8S ribosomal RNA gene, and internal transcribed spacer 2, complete sequence
T1	gi|729264549|gb|KP178756.1|	497	3	1	1	496	1	497	0	894	100	99.195	Hypogymnia hypotrypa strain 51 internal transcribed spacer 1, 5.8S ribosomal RNA gene, and internal transcribed spacer 2, complete sequence
T1	gi|729258357|gb|KJ690226.1|	497	3	1	1	496	1	497	0	894	100	99.195	Hypogymnia hypotrypa strain 32 internal transcribed spacer 1, 5.8S ribosomal RNA gene, and internal transcribed spacer 2, complete sequence
T1	gi|728894915|gb|KJ127506.1|	497	3	1	1	496	57	553	0	894	100	99.195	Hypogymnia hypotrypa strain 32-2 18S ribosomal RNA gene, partial sequence; internal transcribed spacer 1, 5.8S ribosomal RNA gene, and internal transcribed spacer 2, complete sequence; and 28S ribosomal RNA gene, partial sequence
T1	gi|414079913|gb|JQ836574.1|	497	3	1	1	496	39	535	0	894	100	99.195	Hypogymnia hypotrypa strain 34 18S ribosomal RNA gene, partial sequence; internal transcribed spacer 1, 5.8S ribosomal RNA gene, and internal transcribed spacer 2, complete sequence; and 28S ribosomal RNA gene, partial sequence
T2	gi|992370504|gb|KU187958.1|	496	0	0	1	496	1	496	0	917	100	100	Hypogymnia flavida strain 52252 internal transcribed spacer 1, 5.8S ribosomal RNA gene, and internal transcribed spacer 2, complete sequence
T2	gi|992370502|gb|KU187957.1|	496	0	0	1	496	1	496	0	917	100	100	Hypogymnia flavida strain 52235 internal transcribed spacer 1, 5.8S ribosomal RNA gene, and internal transcribed spacer 2, complete sequence
T2	gi|1104692944|gb|KU862960.1|	496	1	0	1	496	55	550	0	911	100	99.798	Hypogymnia flavida voucher C6_12_HYF3 small subunit ribosomal RNA gene, partial sequence; internal transcribed spacer 1, 5.8S ribosomal RNA gene, and internal transcribed spacer 2, complete sequence; and large subunit ribosomal RNA gene, partial sequence
T2	gi|992370499|gb|KU187956.1|	496	0	1	1	496	1	495	0	909	100	99.798	Hypogymnia flavida strain 52203 internal transcribed spacer 1, 5.8S ribosomal RNA gene, and internal transcribed spacer 2, complete sequence
T2	gi|992370510|gb|KU187960.1|	497	3	1	1	496	1	497	0	894	100	99.195	Hypogymnia hypotrypa strain 4 internal transcribed spacer 1, 5.8S ribosomal RNA gene, and internal transcribed spacer 2, complete sequence
T2	gi|992370507|gb|KU187959.1|	497	3	1	1	496	1	497	0	894	100	99.195	Hypogymnia hypotrypa strain 3 internal transcribed spacer 1, 5.8S ribosomal RNA gene, and internal transcribed spacer 2, complete sequence
T2	gi|729264549|gb|KP178756.1|	497	3	1	1	496	1	497	0	894	100	99.195	Hypogymnia hypotrypa strain 51 internal transcribed spacer 1, 5.8S ribosomal RNA gene, and internal transcribed spacer 2, complete sequence
T2	gi|729258357|gb|KJ690226.1|	497	3	1	1	496	1	497	0	894	100	99.195	Hypogymnia hypotrypa strain 32 internal transcribed spacer 1, 5.8S ribosomal RNA gene, and internal transcribed spacer 2, complete sequence
T2	gi|728894915|gb|KJ127506.1|	497	3	1	1	496	57	553	0	894	100	99.195	Hypogymnia hypotrypa strain 32-2 18S ribosomal RNA gene, partial sequence; internal transcribed spacer 1, 5.8S ribosomal RNA gene, and internal transcribed spacer 2, complete sequence; and 28S ribosomal RNA gene, partial sequence
T2	gi|414079913|gb|JQ836574.1|	497	3	1	1	496	39	535	0	894	100	99.195	Hypogymnia hypotrypa strain 34 18S ribosomal RNA gene, partial sequence; internal transcribed spacer 1, 5.8S ribosomal RNA gene, and internal transcribed spacer 2, complete sequence; and 28S ribosomal RNA gene, partial sequence
T4	gi|992370499|gb|KU187956.1|	495	0	0	1	495	1	495	0	915	100	100	Hypogymnia flavida strain 52203 internal transcribed spacer 1, 5.8S ribosomal RNA gene, and internal transcribed spacer 2, complete sequence
T4	gi|992370504|gb|KU187958.1|	496	0	1	1	495	1	496	0	909	100	99.798	Hypogymnia flavida strain 52252 internal transcribed spacer 1, 5.8S ribosomal RNA gene, and internal transcribed spacer 2, complete sequence
T4	gi|992370502|gb|KU187957.1|	496	0	1	1	495	1	496	0	909	100	99.798	Hypogymnia flavida strain 52235 internal transcribed spacer 1, 5.8S ribosomal RNA gene, and internal transcribed spacer 2, complete sequence
T4	gi|1104692944|gb|KU862960.1|	496	1	1	1	495	55	550	0	904	100	99.597	Hypogymnia flavida voucher C6_12_HYF3 small subunit ribosomal RNA gene, partial sequence; internal transcribed spacer 1, 5.8S ribosomal RNA gene, and internal transcribed spacer 2, complete sequence; and large subunit ribosomal RNA gene, partial sequence
T4	gi|992370510|gb|KU187960.1|	497	3	2	1	495	1	497	0	889	100	98.994	Hypogymnia hypotrypa strain 4 internal transcribed spacer 1, 5.8S ribosomal RNA gene, and internal transcribed spacer 2, complete sequence
T4	gi|992370507|gb|KU187959.1|	497	3	2	1	495	1	497	0	889	100	98.994	Hypogymnia hypotrypa strain 3 internal transcribed spacer 1, 5.8S ribosomal RNA gene, and internal transcribed spacer 2, complete sequence
T4	gi|729264549|gb|KP178756.1|	497	3	2	1	495	1	497	0	889	100	98.994	Hypogymnia hypotrypa strain 51 internal transcribed spacer 1, 5.8S ribosomal RNA gene, and internal transcribed spacer 2, complete sequence
T4	gi|729258357|gb|KJ690226.1|	497	3	2	1	495	1	497	0	889	100	98.994	Hypogymnia hypotrypa strain 32 internal transcribed spacer 1, 5.8S ribosomal RNA gene, and internal transcribed spacer 2, complete sequence
T4	gi|728894915|gb|KJ127506.1|	497	3	2	1	495	57	553	0	889	100	98.994	Hypogymnia hypotrypa strain 32-2 18S ribosomal RNA gene, partial sequence; internal transcribed spacer 1, 5.8S ribosomal RNA gene, and internal transcribed spacer 2, complete sequence; and 28S ribosomal RNA gene, partial sequence
T4	gi|414079913|gb|JQ836574.1|	497	3	2	1	495	39	535	0	889	100	98.994	Hypogymnia hypotrypa strain 34 18S ribosomal RNA gene, partial sequence; internal transcribed spacer 1, 5.8S ribosomal RNA gene, and internal transcribed spacer 2, complete sequence; and 28S ribosomal RNA gene, partial sequence
XZ20140101	gi|167642837|gb|EU293922.1|	497	0	0	1	497	1	497	0	918	100	100	Hypogymnia hypotrypa isolate X.L.Wei 1079 internal transcribed spacer 1, 5.8S ribosomal RNA gene, and internal transcribed spacer 2, complete sequence
XZ20140101	gi|729264531|gb|KP178755.1|	497	1	0	1	497	1	497	0	913	100	99.799	Hypogymnia hypotrypa strain 50 internal transcribed spacer 1, 5.8S ribosomal RNA gene, and internal transcribed spacer 2, complete sequence
XZ20140101	gi|729264521|gb|KP178754.1|	497	2	0	1	497	1	497	0	907	100	99.598	Hypogymnia hypotrypa strain 49 internal transcribed spacer 1, 5.8S ribosomal RNA gene, and internal transcribed spacer 2, complete sequence
XZ20140101	gi|167642839|gb|EU293924.1|	497	1	1	1	497	1	496	0	905	100	99.598	Hypogymnia hypotrypa isolate X.L.Wei 1637 internal transcribed spacer 1, 5.8S ribosomal RNA gene, and internal transcribed spacer 2, complete sequence
XZ20140101	gi|992370510|gb|KU187960.1|	497	3	0	1	497	1	497	0	902	100	99.396	Hypogymnia hypotrypa strain 4 internal transcribed spacer 1, 5.8S ribosomal RNA gene, and internal transcribed spacer 2, complete sequence
XZ20140101	gi|992370507|gb|KU187959.1|	497	3	0	1	497	1	497	0	902	100	99.396	Hypogymnia hypotrypa strain 3 internal transcribed spacer 1, 5.8S ribosomal RNA gene, and internal transcribed spacer 2, complete sequence
XZ20140101	gi|729258357|gb|KJ690226.1|	497	3	0	1	497	1	497	0	902	100	99.396	Hypogymnia hypotrypa strain 32 internal transcribed spacer 1, 5.8S ribosomal RNA gene, and internal transcribed spacer 2, complete sequence
XZ20140101	gi|728894915|gb|KJ127506.1|	497	3	0	1	497	57	553	0	902	100	99.396	Hypogymnia hypotrypa strain 32-2 18S ribosomal RNA gene, partial sequence; internal transcribed spacer 1, 5.8S ribosomal RNA gene, and internal transcribed spacer 2, complete sequence; and 28S ribosomal RNA gene, partial sequence
XZ20140101	gi|414079913|gb|JQ836574.1|	497	3	0	1	497	39	535	0	902	100	99.396	Hypogymnia hypotrypa strain 34 18S ribosomal RNA gene, partial sequence; internal transcribed spacer 1, 5.8S ribosomal RNA gene, and internal transcribed spacer 2, complete sequence; and 28S ribosomal RNA gene, partial sequence
XZ20140101	gi|394305023|gb|JQ343206.1|	497	3	0	1	497	56	552	0	902	100	99.396	Hypogymnia hypotrypa strain 34 18S ribosomal RNA gene, partial sequence; internal transcribed spacer 1, 5.8S ribosomal RNA gene, and internal transcribed spacer 2, complete sequence; and 28S ribosomal RNA gene, partial sequence
XZ20140833	gi|167642837|gb|EU293922.1|	497	0	0	1	497	1	497	0	918	100	100	Hypogymnia hypotrypa isolate X.L.Wei 1079 internal transcribed spacer 1, 5.8S ribosomal RNA gene, and internal transcribed spacer 2, complete sequence
XZ20140833	gi|729264531|gb|KP178755.1|	497	1	0	1	497	1	497	0	913	100	99.799	Hypogymnia hypotrypa strain 50 internal transcribed spacer 1, 5.8S ribosomal RNA gene, and internal transcribed spacer 2, complete sequence
XZ20140833	gi|729264521|gb|KP178754.1|	497	2	0	1	497	1	497	0	907	100	99.598	Hypogymnia hypotrypa strain 49 internal transcribed spacer 1, 5.8S ribosomal RNA gene, and internal transcribed spacer 2, complete sequence
XZ20140833	gi|167642839|gb|EU293924.1|	497	1	1	1	497	1	496	0	905	100	99.598	Hypogymnia hypotrypa isolate X.L.Wei 1637 internal transcribed spacer 1, 5.8S ribosomal RNA gene, and internal transcribed spacer 2, complete sequence
XZ20140833	gi|992370510|gb|KU187960.1|	497	3	0	1	497	1	497	0	902	100	99.396	Hypogymnia hypotrypa strain 4 internal transcribed spacer 1, 5.8S ribosomal RNA gene, and internal transcribed spacer 2, complete sequence
XZ20140833	gi|992370507|gb|KU187959.1|	497	3	0	1	497	1	497	0	902	100	99.396	Hypogymnia hypotrypa strain 3 internal transcribed spacer 1, 5.8S ribosomal RNA gene, and internal transcribed spacer 2, complete sequence
XZ20140833	gi|729258357|gb|KJ690226.1|	497	3	0	1	497	1	497	0	902	100	99.396	Hypogymnia hypotrypa strain 32 internal transcribed spacer 1, 5.8S ribosomal RNA gene, and internal transcribed spacer 2, complete sequence
XZ20140833	gi|728894915|gb|KJ127506.1|	497	3	0	1	497	57	553	0	902	100	99.396	Hypogymnia hypotrypa strain 32-2 18S ribosomal RNA gene, partial sequence; internal transcribed spacer 1, 5.8S ribosomal RNA gene, and internal transcribed spacer 2, complete sequence; and 28S ribosomal RNA gene, partial sequence
XZ20140833	gi|414079913|gb|JQ836574.1|	497	3	0	1	497	39	535	0	902	100	99.396	Hypogymnia hypotrypa strain 34 18S ribosomal RNA gene, partial sequence; internal transcribed spacer 1, 5.8S ribosomal RNA gene, and internal transcribed spacer 2, complete sequence; and 28S ribosomal RNA gene, partial sequence
XZ20140833	gi|394305023|gb|JQ343206.1|	497	3	0	1	497	56	552	0	902	100	99.396	Hypogymnia hypotrypa strain 34 18S ribosomal RNA gene, partial sequence; internal transcribed spacer 1, 5.8S ribosomal RNA gene, and internal transcribed spacer 2, complete sequence; and 28S ribosomal RNA gene, partial sequence
XZ20140834	gi|167642837|gb|EU293922.1|	497	0	1	1	496	1	497	0	911	100	99.799	Hypogymnia hypotrypa isolate X.L.Wei 1079 internal transcribed spacer 1, 5.8S ribosomal RNA gene, and internal transcribed spacer 2, complete sequence
XZ20140834	gi|729264531|gb|KP178755.1|	497	1	1	1	496	1	497	0	905	100	99.598	Hypogymnia hypotrypa strain 50 internal transcribed spacer 1, 5.8S ribosomal RNA gene, and internal transcribed spacer 2, complete sequence
XZ20140834	gi|729264521|gb|KP178754.1|	497	2	1	1	496	1	497	0	900	100	99.396	Hypogymnia hypotrypa strain 49 internal transcribed spacer 1, 5.8S ribosomal RNA gene, and internal transcribed spacer 2, complete sequence
XZ20140834	gi|167642839|gb|EU293924.1|	497	1	2	1	496	1	496	0	900	100	99.396	Hypogymnia hypotrypa isolate X.L.Wei 1637 internal transcribed spacer 1, 5.8S ribosomal RNA gene, and internal transcribed spacer 2, complete sequence
XZ20140834	gi|992370510|gb|KU187960.1|	497	3	1	1	496	1	497	0	894	100	99.195	Hypogymnia hypotrypa strain 4 internal transcribed spacer 1, 5.8S ribosomal RNA gene, and internal transcribed spacer 2, complete sequence
XZ20140834	gi|992370507|gb|KU187959.1|	497	3	1	1	496	1	497	0	894	100	99.195	Hypogymnia hypotrypa strain 3 internal transcribed spacer 1, 5.8S ribosomal RNA gene, and internal transcribed spacer 2, complete sequence
XZ20140834	gi|729258357|gb|KJ690226.1|	497	3	1	1	496	1	497	0	894	100	99.195	Hypogymnia hypotrypa strain 32 internal transcribed spacer 1, 5.8S ribosomal RNA gene, and internal transcribed spacer 2, complete sequence
XZ20140834	gi|728894915|gb|KJ127506.1|	497	3	1	1	496	57	553	0	894	100	99.195	Hypogymnia hypotrypa strain 32-2 18S ribosomal RNA gene, partial sequence; internal transcribed spacer 1, 5.8S ribosomal RNA gene, and internal transcribed spacer 2, complete sequence; and 28S ribosomal RNA gene, partial sequence
XZ20140834	gi|414079913|gb|JQ836574.1|	497	3	1	1	496	39	535	0	894	100	99.195	Hypogymnia hypotrypa strain 34 18S ribosomal RNA gene, partial sequence; internal transcribed spacer 1, 5.8S ribosomal RNA gene, and internal transcribed spacer 2, complete sequence; and 28S ribosomal RNA gene, partial sequence
XZ20140834	gi|394305023|gb|JQ343206.1|	497	3	1	1	496	56	552	0	894	100	99.195	Hypogymnia hypotrypa strain 34 18S ribosomal RNA gene, partial sequence; internal transcribed spacer 1, 5.8S ribosomal RNA gene, and internal transcribed spacer 2, complete sequence; and 28S ribosomal RNA gene, partial sequence
XZ2014235	gi|729264531|gb|KP178755.1|	497	0	0	1	497	1	497	0	918	100	100	Hypogymnia hypotrypa strain 50 internal transcribed spacer 1, 5.8S ribosomal RNA gene, and internal transcribed spacer 2, complete sequence
XZ2014235	gi|729264521|gb|KP178754.1|	497	1	0	1	497	1	497	0	913	100	99.799	Hypogymnia hypotrypa strain 49 internal transcribed spacer 1, 5.8S ribosomal RNA gene, and internal transcribed spacer 2, complete sequence
XZ2014235	gi|167642837|gb|EU293922.1|	497	1	0	1	497	1	497	0	913	100	99.799	Hypogymnia hypotrypa isolate X.L.Wei 1079 internal transcribed spacer 1, 5.8S ribosomal RNA gene, and internal transcribed spacer 2, complete sequence
XZ2014235	gi|167642839|gb|EU293924.1|	497	2	1	1	497	1	496	0	900	100	99.396	Hypogymnia hypotrypa isolate X.L.Wei 1637 internal transcribed spacer 1, 5.8S ribosomal RNA gene, and internal transcribed spacer 2, complete sequence
XZ2014235	gi|992370510|gb|KU187960.1|	497	4	0	1	497	1	497	0	896	100	99.195	Hypogymnia hypotrypa strain 4 internal transcribed spacer 1, 5.8S ribosomal RNA gene, and internal transcribed spacer 2, complete sequence
XZ2014235	gi|992370507|gb|KU187959.1|	497	4	0	1	497	1	497	0	896	100	99.195	Hypogymnia hypotrypa strain 3 internal transcribed spacer 1, 5.8S ribosomal RNA gene, and internal transcribed spacer 2, complete sequence
XZ2014235	gi|729258357|gb|KJ690226.1|	497	4	0	1	497	1	497	0	896	100	99.195	Hypogymnia hypotrypa strain 32 internal transcribed spacer 1, 5.8S ribosomal RNA gene, and internal transcribed spacer 2, complete sequence
XZ2014235	gi|728894915|gb|KJ127506.1|	497	4	0	1	497	57	553	0	896	100	99.195	Hypogymnia hypotrypa strain 32-2 18S ribosomal RNA gene, partial sequence; internal transcribed spacer 1, 5.8S ribosomal RNA gene, and internal transcribed spacer 2, complete sequence; and 28S ribosomal RNA gene, partial sequence
XZ2014235	gi|414079913|gb|JQ836574.1|	497	4	0	1	497	39	535	0	896	100	99.195	Hypogymnia hypotrypa strain 34 18S ribosomal RNA gene, partial sequence; internal transcribed spacer 1, 5.8S ribosomal RNA gene, and internal transcribed spacer 2, complete sequence; and 28S ribosomal RNA gene, partial sequence
XZ2014235	gi|394305023|gb|JQ343206.1|	497	4	0	1	497	56	552	0	896	100	99.195	Hypogymnia hypotrypa strain 34 18S ribosomal RNA gene, partial sequence; internal transcribed spacer 1, 5.8S ribosomal RNA gene, and internal transcribed spacer 2, complete sequence; and 28S ribosomal RNA gene, partial sequence
XZ2014237	gi|729264521|gb|KP178754.1|	497	0	0	1	497	1	497	0	918	100	100	Hypogymnia hypotrypa strain 49 internal transcribed spacer 1, 5.8S ribosomal RNA gene, and internal transcribed spacer 2, complete sequence
XZ2014237	gi|729264531|gb|KP178755.1|	497	1	0	1	497	1	497	0	913	100	99.799	Hypogymnia hypotrypa strain 50 internal transcribed spacer 1, 5.8S ribosomal RNA gene, and internal transcribed spacer 2, complete sequence
XZ2014237	gi|167642837|gb|EU293922.1|	497	2	0	1	497	1	497	0	907	100	99.598	Hypogymnia hypotrypa isolate X.L.Wei 1079 internal transcribed spacer 1, 5.8S ribosomal RNA gene, and internal transcribed spacer 2, complete sequence
XZ2014237	gi|992370510|gb|KU187960.1|	497	3	0	1	497	1	497	0	902	100	99.396	Hypogymnia hypotrypa strain 4 internal transcribed spacer 1, 5.8S ribosomal RNA gene, and internal transcribed spacer 2, complete sequence
XZ2014237	gi|992370507|gb|KU187959.1|	497	3	0	1	497	1	497	0	902	100	99.396	Hypogymnia hypotrypa strain 3 internal transcribed spacer 1, 5.8S ribosomal RNA gene, and internal transcribed spacer 2, complete sequence
XZ2014237	gi|729258357|gb|KJ690226.1|	497	3	0	1	497	1	497	0	902	100	99.396	Hypogymnia hypotrypa strain 32 internal transcribed spacer 1, 5.8S ribosomal RNA gene, and internal transcribed spacer 2, complete sequence
XZ2014237	gi|728894915|gb|KJ127506.1|	497	3	0	1	497	57	553	0	902	100	99.396	Hypogymnia hypotrypa strain 32-2 18S ribosomal RNA gene, partial sequence; internal transcribed spacer 1, 5.8S ribosomal RNA gene, and internal transcribed spacer 2, complete sequence; and 28S ribosomal RNA gene, partial sequence
XZ2014237	gi|414079913|gb|JQ836574.1|	497	3	0	1	497	39	535	0	902	100	99.396	Hypogymnia hypotrypa strain 34 18S ribosomal RNA gene, partial sequence; internal transcribed spacer 1, 5.8S ribosomal RNA gene, and internal transcribed spacer 2, complete sequence; and 28S ribosomal RNA gene, partial sequence
XZ2014237	gi|394305023|gb|JQ343206.1|	497	3	0	1	497	56	552	0	902	100	99.396	Hypogymnia hypotrypa strain 34 18S ribosomal RNA gene, partial sequence; internal transcribed spacer 1, 5.8S ribosomal RNA gene, and internal transcribed spacer 2, complete sequence; and 28S ribosomal RNA gene, partial sequence
XZ2014237	gi|394305022|gb|JQ343205.1|	497	3	0	1	497	57	553	0	902	100	99.396	Hypogymnia hypotrypa strain 32 18S ribosomal RNA gene, partial sequence; internal transcribed spacer 1, 5.8S ribosomal RNA gene, and internal transcribed spacer 2, complete sequence; and 28S ribosomal RNA gene, partial sequence
XZ2014244	gi|729264549|gb|KP178756.1|	497	0	0	1	497	1	497	0	918	100	100	Hypogymnia hypotrypa strain 51 internal transcribed spacer 1, 5.8S ribosomal RNA gene, and internal transcribed spacer 2, complete sequence
XZ2014244	gi|992370510|gb|KU187960.1|	497	2	0	1	497	1	497	0	907	100	99.598	Hypogymnia hypotrypa strain 4 internal transcribed spacer 1, 5.8S ribosomal RNA gene, and internal transcribed spacer 2, complete sequence
XZ2014244	gi|992370507|gb|KU187959.1|	497	2	0	1	497	1	497	0	907	100	99.598	Hypogymnia hypotrypa strain 3 internal transcribed spacer 1, 5.8S ribosomal RNA gene, and internal transcribed spacer 2, complete sequence
XZ2014244	gi|729264485|gb|KP178752.1|	497	2	0	1	497	1	497	0	907	100	99.598	Hypogymnia flavida strain 25 internal transcribed spacer 1, 5.8S ribosomal RNA gene, and internal transcribed spacer 2, complete sequence
XZ2014244	gi|729258357|gb|KJ690226.1|	497	2	0	1	497	1	497	0	907	100	99.598	Hypogymnia hypotrypa strain 32 internal transcribed spacer 1, 5.8S ribosomal RNA gene, and internal transcribed spacer 2, complete sequence
XZ2014244	gi|728894915|gb|KJ127506.1|	497	2	0	1	497	57	553	0	907	100	99.598	Hypogymnia hypotrypa strain 32-2 18S ribosomal RNA gene, partial sequence; internal transcribed spacer 1, 5.8S ribosomal RNA gene, and internal transcribed spacer 2, complete sequence; and 28S ribosomal RNA gene, partial sequence
XZ2014244	gi|414079913|gb|JQ836574.1|	497	2	0	1	497	39	535	0	907	100	99.598	Hypogymnia hypotrypa strain 34 18S ribosomal RNA gene, partial sequence; internal transcribed spacer 1, 5.8S ribosomal RNA gene, and internal transcribed spacer 2, complete sequence; and 28S ribosomal RNA gene, partial sequence
XZ2014244	gi|394305023|gb|JQ343206.1|	497	2	0	1	497	56	552	0	907	100	99.598	Hypogymnia hypotrypa strain 34 18S ribosomal RNA gene, partial sequence; internal transcribed spacer 1, 5.8S ribosomal RNA gene, and internal transcribed spacer 2, complete sequence; and 28S ribosomal RNA gene, partial sequence
XZ2014244	gi|394305022|gb|JQ343205.1|	497	2	0	1	497	57	553	0	907	100	99.598	Hypogymnia hypotrypa strain 32 18S ribosomal RNA gene, partial sequence; internal transcribed spacer 1, 5.8S ribosomal RNA gene, and internal transcribed spacer 2, complete sequence; and 28S ribosomal RNA gene, partial sequence
XZ2014244	gi|394305015|gb|JQ343198.1|	497	2	0	1	497	54	550	0	907	100	99.598	Hypogymnia hypotrypa strain 40 18S ribosomal RNA gene, partial sequence; internal transcribed spacer 1, 5.8S ribosomal RNA gene, and internal transcribed spacer 2, complete sequence; and 28S ribosomal RNA gene, partial sequence
XZ2014452	gi|729264467|gb|KP178751.1|	497	0	0	1	497	1	497	0	918	100	100	Hypogymnia flavida strain 24 internal transcribed spacer 1, 5.8S ribosomal RNA gene, and internal transcribed spacer 2, complete sequence
XZ2014452	gi|729258339|gb|KJ690217.1|	497	1	0	1	497	1	497	0	913	100	99.799	Hypogymnia flavida strain 14 internal transcribed spacer 1, 5.8S ribosomal RNA gene, and internal transcribed spacer 2, complete sequence
XZ2014452	gi|414079908|gb|JQ836569.1|	497	1	0	1	497	39	535	0	913	100	99.799	Hypogymnia flavida strain 8 18S ribosomal RNA gene, partial sequence; internal transcribed spacer 1, 5.8S ribosomal RNA gene, and internal transcribed spacer 2, complete sequence; and 28S ribosomal RNA gene, partial sequence
XZ2014452	gi|394305010|gb|JQ343193.1|	497	1	0	1	497	39	535	0	913	100	99.799	Hypogymnia flavida strain 8 18S ribosomal RNA gene, partial sequence; internal transcribed spacer 1, 5.8S ribosomal RNA gene, and internal transcribed spacer 2, complete sequence; and 28S ribosomal RNA gene, partial sequence
XZ2014452	gi|729264432|gb|KP178749.1|	497	2	0	1	497	1	497	0	907	100	99.598	Hypogymnia flavida strain 22 internal transcribed spacer 1, 5.8S ribosomal RNA gene, and internal transcribed spacer 2, complete sequence
XZ2014452	gi|729258337|gb|KJ690216.1|	497	2	0	1	497	1	497	0	907	100	99.598	Hypogymnia flavida strain 10 internal transcribed spacer 1, 5.8S ribosomal RNA gene, and internal transcribed spacer 2, complete sequence
XZ2014452	gi|729264485|gb|KP178752.1|	497	3	0	1	497	1	497	0	902	100	99.396	Hypogymnia flavida strain 25 internal transcribed spacer 1, 5.8S ribosomal RNA gene, and internal transcribed spacer 2, complete sequence
XZ2014452	gi|414079909|gb|JQ836570.1|	497	3	0	1	497	39	535	0	902	100	99.396	Hypogymnia flavida strain 11 18S ribosomal RNA gene, partial sequence; internal transcribed spacer 1, 5.8S ribosomal RNA gene, and internal transcribed spacer 2, complete sequence; and 28S ribosomal RNA gene, partial sequence
XZ2014452	gi|394305011|gb|JQ343194.1|	497	3	0	1	497	51	547	0	902	100	99.396	Hypogymnia flavida strain 11 18S ribosomal RNA gene, partial sequence; internal transcribed spacer 1, 5.8S ribosomal RNA gene, and internal transcribed spacer 2, complete sequence; and 28S ribosomal RNA gene, partial sequence
XZ2014452	gi|414079917|gb|JQ836578.1|	497	4	0	1	497	39	535	0	896	100	99.195	Hypogymnia flavida strain 65 18S ribosomal RNA gene, partial sequence; internal transcribed spacer 1, 5.8S ribosomal RNA gene, and internal transcribed spacer 2, complete sequence; and 28S ribosomal RNA gene, partial sequence
XZ2014467	gi|167642837|gb|EU293922.1|	497	0	0	1	497	1	497	0	918	100	100	Hypogymnia hypotrypa isolate X.L.Wei 1079 internal transcribed spacer 1, 5.8S ribosomal RNA gene, and internal transcribed spacer 2, complete sequence
XZ2014467	gi|729264531|gb|KP178755.1|	497	1	0	1	497	1	497	0	913	100	99.799	Hypogymnia hypotrypa strain 50 internal transcribed spacer 1, 5.8S ribosomal RNA gene, and internal transcribed spacer 2, complete sequence
XZ2014467	gi|729264521|gb|KP178754.1|	497	2	0	1	497	1	497	0	907	100	99.598	Hypogymnia hypotrypa strain 49 internal transcribed spacer 1, 5.8S ribosomal RNA gene, and internal transcribed spacer 2, complete sequence
XZ2014467	gi|167642839|gb|EU293924.1|	497	1	1	1	497	1	496	0	905	100	99.598	Hypogymnia hypotrypa isolate X.L.Wei 1637 internal transcribed spacer 1, 5.8S ribosomal RNA gene, and internal transcribed spacer 2, complete sequence
XZ2014467	gi|992370510|gb|KU187960.1|	497	3	0	1	497	1	497	0	902	100	99.396	Hypogymnia hypotrypa strain 4 internal transcribed spacer 1, 5.8S ribosomal RNA gene, and internal transcribed spacer 2, complete sequence
XZ2014467	gi|992370507|gb|KU187959.1|	497	3	0	1	497	1	497	0	902	100	99.396	Hypogymnia hypotrypa strain 3 internal transcribed spacer 1, 5.8S ribosomal RNA gene, and internal transcribed spacer 2, complete sequence
XZ2014467	gi|729258357|gb|KJ690226.1|	497	3	0	1	497	1	497	0	902	100	99.396	Hypogymnia hypotrypa strain 32 internal transcribed spacer 1, 5.8S ribosomal RNA gene, and internal transcribed spacer 2, complete sequence
XZ2014467	gi|728894915|gb|KJ127506.1|	497	3	0	1	497	57	553	0	902	100	99.396	Hypogymnia hypotrypa strain 32-2 18S ribosomal RNA gene, partial sequence; internal transcribed spacer 1, 5.8S ribosomal RNA gene, and internal transcribed spacer 2, complete sequence; and 28S ribosomal RNA gene, partial sequence
XZ2014467	gi|414079913|gb|JQ836574.1|	497	3	0	1	497	39	535	0	902	100	99.396	Hypogymnia hypotrypa strain 34 18S ribosomal RNA gene, partial sequence; internal transcribed spacer 1, 5.8S ribosomal RNA gene, and internal transcribed spacer 2, complete sequence; and 28S ribosomal RNA gene, partial sequence
XZ2014467	gi|394305023|gb|JQ343206.1|	497	3	0	1	497	56	552	0	902	100	99.396	Hypogymnia hypotrypa strain 34 18S ribosomal RNA gene, partial sequence; internal transcribed spacer 1, 5.8S ribosomal RNA gene, and internal transcribed spacer 2, complete sequence; and 28S ribosomal RNA gene, partial sequence
XZ2014472	gi|729264432|gb|KP178749.1|	497	0	0	1	497	1	497	0	918	100	100	Hypogymnia flavida strain 22 internal transcribed spacer 1, 5.8S ribosomal RNA gene, and internal transcribed spacer 2, complete sequence
XZ2014472	gi|729264467|gb|KP178751.1|	497	2	0	1	497	1	497	0	907	100	99.598	Hypogymnia flavida strain 24 internal transcribed spacer 1, 5.8S ribosomal RNA gene, and internal transcribed spacer 2, complete sequence
XZ2014472	gi|729264549|gb|KP178756.1|	497	3	0	1	497	1	497	0	902	100	99.396	Hypogymnia hypotrypa strain 51 internal transcribed spacer 1, 5.8S ribosomal RNA gene, and internal transcribed spacer 2, complete sequence
XZ2014472	gi|729264485|gb|KP178752.1|	497	3	0	1	497	1	497	0	902	100	99.396	Hypogymnia flavida strain 25 internal transcribed spacer 1, 5.8S ribosomal RNA gene, and internal transcribed spacer 2, complete sequence
XZ2014472	gi|729258339|gb|KJ690217.1|	497	3	0	1	497	1	497	0	902	100	99.396	Hypogymnia flavida strain 14 internal transcribed spacer 1, 5.8S ribosomal RNA gene, and internal transcribed spacer 2, complete sequence
XZ2014472	gi|414079909|gb|JQ836570.1|	497	3	0	1	497	39	535	0	902	100	99.396	Hypogymnia flavida strain 11 18S ribosomal RNA gene, partial sequence; internal transcribed spacer 1, 5.8S ribosomal RNA gene, and internal transcribed spacer 2, complete sequence; and 28S ribosomal RNA gene, partial sequence
XZ2014472	gi|414079908|gb|JQ836569.1|	497	3	0	1	497	39	535	0	902	100	99.396	Hypogymnia flavida strain 8 18S ribosomal RNA gene, partial sequence; internal transcribed spacer 1, 5.8S ribosomal RNA gene, and internal transcribed spacer 2, complete sequence; and 28S ribosomal RNA gene, partial sequence
XZ2014472	gi|394305011|gb|JQ343194.1|	497	3	0	1	497	51	547	0	902	100	99.396	Hypogymnia flavida strain 11 18S ribosomal RNA gene, partial sequence; internal transcribed spacer 1, 5.8S ribosomal RNA gene, and internal transcribed spacer 2, complete sequence; and 28S ribosomal RNA gene, partial sequence
XZ2014472	gi|394305010|gb|JQ343193.1|	497	3	0	1	497	39	535	0	902	100	99.396	Hypogymnia flavida strain 8 18S ribosomal RNA gene, partial sequence; internal transcribed spacer 1, 5.8S ribosomal RNA gene, and internal transcribed spacer 2, complete sequence; and 28S ribosomal RNA gene, partial sequence
XZ2014472	gi|729258337|gb|KJ690216.1|	497	4	0	1	497	1	497	0	896	100	99.195	Hypogymnia flavida strain 10 internal transcribed spacer 1, 5.8S ribosomal RNA gene, and internal transcribed spacer 2, complete sequence
YN201408258	gi|729264614|gb|KP178760.1|	497	0	0	1	497	1	497	0	918	100	100	Hypogymnia hypotrypa strain 55 internal transcribed spacer 1, 5.8S ribosomal RNA gene, and internal transcribed spacer 2, complete sequence
YN201408258	gi|992370510|gb|KU187960.1|	497	1	0	1	497	1	497	0	913	100	99.799	Hypogymnia hypotrypa strain 4 internal transcribed spacer 1, 5.8S ribosomal RNA gene, and internal transcribed spacer 2, complete sequence
YN201408258	gi|992370507|gb|KU187959.1|	497	1	0	1	497	1	497	0	913	100	99.799	Hypogymnia hypotrypa strain 3 internal transcribed spacer 1, 5.8S ribosomal RNA gene, and internal transcribed spacer 2, complete sequence
YN201408258	gi|729258357|gb|KJ690226.1|	497	1	0	1	497	1	497	0	913	100	99.799	Hypogymnia hypotrypa strain 32 internal transcribed spacer 1, 5.8S ribosomal RNA gene, and internal transcribed spacer 2, complete sequence
YN201408258	gi|728894915|gb|KJ127506.1|	497	1	0	1	497	57	553	0	913	100	99.799	Hypogymnia hypotrypa strain 32-2 18S ribosomal RNA gene, partial sequence; internal transcribed spacer 1, 5.8S ribosomal RNA gene, and internal transcribed spacer 2, complete sequence; and 28S ribosomal RNA gene, partial sequence
YN201408258	gi|414079913|gb|JQ836574.1|	497	1	0	1	497	39	535	0	913	100	99.799	Hypogymnia hypotrypa strain 34 18S ribosomal RNA gene, partial sequence; internal transcribed spacer 1, 5.8S ribosomal RNA gene, and internal transcribed spacer 2, complete sequence; and 28S ribosomal RNA gene, partial sequence
YN201408258	gi|394305023|gb|JQ343206.1|	497	1	0	1	497	56	552	0	913	100	99.799	Hypogymnia hypotrypa strain 34 18S ribosomal RNA gene, partial sequence; internal transcribed spacer 1, 5.8S ribosomal RNA gene, and internal transcribed spacer 2, complete sequence; and 28S ribosomal RNA gene, partial sequence
YN201408258	gi|394305022|gb|JQ343205.1|	497	1	0	1	497	57	553	0	913	100	99.799	Hypogymnia hypotrypa strain 32 18S ribosomal RNA gene, partial sequence; internal transcribed spacer 1, 5.8S ribosomal RNA gene, and internal transcribed spacer 2, complete sequence; and 28S ribosomal RNA gene, partial sequence
YN201408258	gi|394305015|gb|JQ343198.1|	497	1	0	1	497	54	550	0	913	100	99.799	Hypogymnia hypotrypa strain 40 18S ribosomal RNA gene, partial sequence; internal transcribed spacer 1, 5.8S ribosomal RNA gene, and internal transcribed spacer 2, complete sequence; and 28S ribosomal RNA gene, partial sequence
YN201408258	gi|1493496501|gb|MG692826.1|	497	2	0	1	497	1	497	0	907	100	99.598	Hypogymnia hypotrypa voucher G. Thor 26056 internal transcribed spacer 1, partial sequence; 5.8S ribosomal RNA gene, complete sequence; and internal transcribed spacer 2, partial sequence
YN201408266	gi|729264614|gb|KP178760.1|	497	0	0	1	497	1	497	0	918	100	100	Hypogymnia hypotrypa strain 55 internal transcribed spacer 1, 5.8S ribosomal RNA gene, and internal transcribed spacer 2, complete sequence
YN201408266	gi|992370510|gb|KU187960.1|	497	1	0	1	497	1	497	0	913	100	99.799	Hypogymnia hypotrypa strain 4 internal transcribed spacer 1, 5.8S ribosomal RNA gene, and internal transcribed spacer 2, complete sequence
YN201408266	gi|992370507|gb|KU187959.1|	497	1	0	1	497	1	497	0	913	100	99.799	Hypogymnia hypotrypa strain 3 internal transcribed spacer 1, 5.8S ribosomal RNA gene, and internal transcribed spacer 2, complete sequence
YN201408266	gi|729258357|gb|KJ690226.1|	497	1	0	1	497	1	497	0	913	100	99.799	Hypogymnia hypotrypa strain 32 internal transcribed spacer 1, 5.8S ribosomal RNA gene, and internal transcribed spacer 2, complete sequence
YN201408266	gi|728894915|gb|KJ127506.1|	497	1	0	1	497	57	553	0	913	100	99.799	Hypogymnia hypotrypa strain 32-2 18S ribosomal RNA gene, partial sequence; internal transcribed spacer 1, 5.8S ribosomal RNA gene, and internal transcribed spacer 2, complete sequence; and 28S ribosomal RNA gene, partial sequence
YN201408266	gi|414079913|gb|JQ836574.1|	497	1	0	1	497	39	535	0	913	100	99.799	Hypogymnia hypotrypa strain 34 18S ribosomal RNA gene, partial sequence; internal transcribed spacer 1, 5.8S ribosomal RNA gene, and internal transcribed spacer 2, complete sequence; and 28S ribosomal RNA gene, partial sequence
YN201408266	gi|394305023|gb|JQ343206.1|	497	1	0	1	497	56	552	0	913	100	99.799	Hypogymnia hypotrypa strain 34 18S ribosomal RNA gene, partial sequence; internal transcribed spacer 1, 5.8S ribosomal RNA gene, and internal transcribed spacer 2, complete sequence; and 28S ribosomal RNA gene, partial sequence
YN201408266	gi|394305022|gb|JQ343205.1|	497	1	0	1	497	57	553	0	913	100	99.799	Hypogymnia hypotrypa strain 32 18S ribosomal RNA gene, partial sequence; internal transcribed spacer 1, 5.8S ribosomal RNA gene, and internal transcribed spacer 2, complete sequence; and 28S ribosomal RNA gene, partial sequence
YN201408266	gi|394305015|gb|JQ343198.1|	497	1	0	1	497	54	550	0	913	100	99.799	Hypogymnia hypotrypa strain 40 18S ribosomal RNA gene, partial sequence; internal transcribed spacer 1, 5.8S ribosomal RNA gene, and internal transcribed spacer 2, complete sequence; and 28S ribosomal RNA gene, partial sequence
YN201408266	gi|1493496501|gb|MG692826.1|	497	2	0	1	497	1	497	0	907	100	99.598	Hypogymnia hypotrypa voucher G. Thor 26056 internal transcribed spacer 1, partial sequence; 5.8S ribosomal RNA gene, complete sequence; and internal transcribed spacer 2, partial sequence
YN201408271	gi|992370510|gb|KU187960.1|	497	1	0	1	497	1	497	0	913	100	99.799	Hypogymnia hypotrypa strain 4 internal transcribed spacer 1, 5.8S ribosomal RNA gene, and internal transcribed spacer 2, complete sequence
YN201408271	gi|992370507|gb|KU187959.1|	497	1	0	1	497	1	497	0	913	100	99.799	Hypogymnia hypotrypa strain 3 internal transcribed spacer 1, 5.8S ribosomal RNA gene, and internal transcribed spacer 2, complete sequence
YN201408271	gi|729258357|gb|KJ690226.1|	497	1	0	1	497	1	497	0	913	100	99.799	Hypogymnia hypotrypa strain 32 internal transcribed spacer 1, 5.8S ribosomal RNA gene, and internal transcribed spacer 2, complete sequence
YN201408271	gi|728894915|gb|KJ127506.1|	497	1	0	1	497	57	553	0	913	100	99.799	Hypogymnia hypotrypa strain 32-2 18S ribosomal RNA gene, partial sequence; internal transcribed spacer 1, 5.8S ribosomal RNA gene, and internal transcribed spacer 2, complete sequence; and 28S ribosomal RNA gene, partial sequence
YN201408271	gi|414079913|gb|JQ836574.1|	497	1	0	1	497	39	535	0	913	100	99.799	Hypogymnia hypotrypa strain 34 18S ribosomal RNA gene, partial sequence; internal transcribed spacer 1, 5.8S ribosomal RNA gene, and internal transcribed spacer 2, complete sequence; and 28S ribosomal RNA gene, partial sequence
YN201408271	gi|394305023|gb|JQ343206.1|	497	1	0	1	497	56	552	0	913	100	99.799	Hypogymnia hypotrypa strain 34 18S ribosomal RNA gene, partial sequence; internal transcribed spacer 1, 5.8S ribosomal RNA gene, and internal transcribed spacer 2, complete sequence; and 28S ribosomal RNA gene, partial sequence
YN201408271	gi|394305022|gb|JQ343205.1|	497	1	0	1	497	57	553	0	913	100	99.799	Hypogymnia hypotrypa strain 32 18S ribosomal RNA gene, partial sequence; internal transcribed spacer 1, 5.8S ribosomal RNA gene, and internal transcribed spacer 2, complete sequence; and 28S ribosomal RNA gene, partial sequence
YN201408271	gi|394305015|gb|JQ343198.1|	497	1	0	1	497	54	550	0	913	100	99.799	Hypogymnia hypotrypa strain 40 18S ribosomal RNA gene, partial sequence; internal transcribed spacer 1, 5.8S ribosomal RNA gene, and internal transcribed spacer 2, complete sequence; and 28S ribosomal RNA gene, partial sequence
YN201408271	gi|167642838|gb|EU293923.1|	497	1	0	1	497	1	497	0	913	100	99.799	Hypogymnia hypotrypa isolate X.L.Wei 1115 internal transcribed spacer 1, 5.8S ribosomal RNA gene, and internal transcribed spacer 2, complete sequence
YN201408271	gi|1493496501|gb|MG692826.1|	497	2	0	1	497	1	497	0	907	100	99.598	Hypogymnia hypotrypa voucher G. Thor 26056 internal transcribed spacer 1, partial sequence; 5.8S ribosomal RNA gene, complete sequence; and internal transcribed spacer 2, partial sequence
YN201408573	gi|729258339|gb|KJ690217.1|	497	0	0	1	497	1	497	0	918	100	100	Hypogymnia flavida strain 14 internal transcribed spacer 1, 5.8S ribosomal RNA gene, and internal transcribed spacer 2, complete sequence
YN201408573	gi|414079908|gb|JQ836569.1|	497	0	0	1	497	39	535	0	918	100	100	Hypogymnia flavida strain 8 18S ribosomal RNA gene, partial sequence; internal transcribed spacer 1, 5.8S ribosomal RNA gene, and internal transcribed spacer 2, complete sequence; and 28S ribosomal RNA gene, partial sequence
YN201408573	gi|394305010|gb|JQ343193.1|	497	0	0	1	497	39	535	0	918	100	100	Hypogymnia flavida strain 8 18S ribosomal RNA gene, partial sequence; internal transcribed spacer 1, 5.8S ribosomal RNA gene, and internal transcribed spacer 2, complete sequence; and 28S ribosomal RNA gene, partial sequence
YN201408573	gi|729264467|gb|KP178751.1|	497	1	0	1	497	1	497	0	913	100	99.799	Hypogymnia flavida strain 24 internal transcribed spacer 1, 5.8S ribosomal RNA gene, and internal transcribed spacer 2, complete sequence
YN201408573	gi|729258337|gb|KJ690216.1|	497	1	0	1	497	1	497	0	913	100	99.799	Hypogymnia flavida strain 10 internal transcribed spacer 1, 5.8S ribosomal RNA gene, and internal transcribed spacer 2, complete sequence
YN201408573	gi|729264485|gb|KP178752.1|	497	2	0	1	497	1	497	0	907	100	99.598	Hypogymnia flavida strain 25 internal transcribed spacer 1, 5.8S ribosomal RNA gene, and internal transcribed spacer 2, complete sequence
YN201408573	gi|414079909|gb|JQ836570.1|	497	2	0	1	497	39	535	0	907	100	99.598	Hypogymnia flavida strain 11 18S ribosomal RNA gene, partial sequence; internal transcribed spacer 1, 5.8S ribosomal RNA gene, and internal transcribed spacer 2, complete sequence; and 28S ribosomal RNA gene, partial sequence
YN201408573	gi|394305011|gb|JQ343194.1|	497	2	0	1	497	51	547	0	907	100	99.598	Hypogymnia flavida strain 11 18S ribosomal RNA gene, partial sequence; internal transcribed spacer 1, 5.8S ribosomal RNA gene, and internal transcribed spacer 2, complete sequence; and 28S ribosomal RNA gene, partial sequence
YN201408573	gi|729264432|gb|KP178749.1|	497	3	0	1	497	1	497	0	902	100	99.396	Hypogymnia flavida strain 22 internal transcribed spacer 1, 5.8S ribosomal RNA gene, and internal transcribed spacer 2, complete sequence
YN201408573	gi|414079917|gb|JQ836578.1|	497	3	0	1	497	39	535	0	902	100	99.396	Hypogymnia flavida strain 65 18S ribosomal RNA gene, partial sequence; internal transcribed spacer 1, 5.8S ribosomal RNA gene, and internal transcribed spacer 2, complete sequence; and 28S ribosomal RNA gene, partial sequence
YN201408577	gi|729258339|gb|KJ690217.1|	497	0	0	1	497	1	497	0	918	100	100	Hypogymnia flavida strain 14 internal transcribed spacer 1, 5.8S ribosomal RNA gene, and internal transcribed spacer 2, complete sequence
YN201408577	gi|414079908|gb|JQ836569.1|	497	0	0	1	497	39	535	0	918	100	100	Hypogymnia flavida strain 8 18S ribosomal RNA gene, partial sequence; internal transcribed spacer 1, 5.8S ribosomal RNA gene, and internal transcribed spacer 2, complete sequence; and 28S ribosomal RNA gene, partial sequence
YN201408577	gi|394305010|gb|JQ343193.1|	497	0	0	1	497	39	535	0	918	100	100	Hypogymnia flavida strain 8 18S ribosomal RNA gene, partial sequence; internal transcribed spacer 1, 5.8S ribosomal RNA gene, and internal transcribed spacer 2, complete sequence; and 28S ribosomal RNA gene, partial sequence
YN201408577	gi|729264467|gb|KP178751.1|	497	1	0	1	497	1	497	0	913	100	99.799	Hypogymnia flavida strain 24 internal transcribed spacer 1, 5.8S ribosomal RNA gene, and internal transcribed spacer 2, complete sequence
YN201408577	gi|729258337|gb|KJ690216.1|	497	1	0	1	497	1	497	0	913	100	99.799	Hypogymnia flavida strain 10 internal transcribed spacer 1, 5.8S ribosomal RNA gene, and internal transcribed spacer 2, complete sequence
YN201408577	gi|729264485|gb|KP178752.1|	497	2	0	1	497	1	497	0	907	100	99.598	Hypogymnia flavida strain 25 internal transcribed spacer 1, 5.8S ribosomal RNA gene, and internal transcribed spacer 2, complete sequence
YN201408577	gi|414079909|gb|JQ836570.1|	497	2	0	1	497	39	535	0	907	100	99.598	Hypogymnia flavida strain 11 18S ribosomal RNA gene, partial sequence; internal transcribed spacer 1, 5.8S ribosomal RNA gene, and internal transcribed spacer 2, complete sequence; and 28S ribosomal RNA gene, partial sequence
YN201408577	gi|394305011|gb|JQ343194.1|	497	2	0	1	497	51	547	0	907	100	99.598	Hypogymnia flavida strain 11 18S ribosomal RNA gene, partial sequence; internal transcribed spacer 1, 5.8S ribosomal RNA gene, and internal transcribed spacer 2, complete sequence; and 28S ribosomal RNA gene, partial sequence
YN201408577	gi|729264432|gb|KP178749.1|	497	3	0	1	497	1	497	0	902	100	99.396	Hypogymnia flavida strain 22 internal transcribed spacer 1, 5.8S ribosomal RNA gene, and internal transcribed spacer 2, complete sequence
YN201408577	gi|414079917|gb|JQ836578.1|	497	3	0	1	497	39	535	0	902	100	99.396	Hypogymnia flavida strain 65 18S ribosomal RNA gene, partial sequence; internal transcribed spacer 1, 5.8S ribosomal RNA gene, and internal transcribed spacer 2, complete sequence; and 28S ribosomal RNA gene, partial sequence
Hypogymnia antarctica (1 strains)
NJ2018030	gi|339892216|gb|HQ725091.1|	544	3	2	331	874	1	542	0	976	62	99.081	Hypogymnia lugubris voucher sublug1 18S ribosomal RNA gene, partial sequence; internal transcribed spacer 1, 5.8S ribosomal RNA gene, and internal transcribed spacer 2, complete sequence; and 28S ribosomal RNA gene, partial sequence
NJ2018030	gi|314912402|gb|HQ680616.1|	555	6	2	331	881	1	555	0	966	62	98.198	Hypogymnia subphysodes voucher D83 18S ribosomal RNA gene, partial sequence; internal transcribed spacer 1, 5.8S ribosomal RNA gene, and internal transcribed spacer 2, complete sequence; and 28S ribosomal RNA gene, partial sequence
NJ2018030	gi|1349894828|gb|KY859520.1|	546	6	1	331	874	1	546	0	963	62	98.535	Hypogymnia subphysodes voucher DNA2280 MAF-Lich small subunit ribosomal RNA gene, partial sequence; internal transcribed spacer 1, 5.8S ribosomal RNA gene, and internal transcribed spacer 2, complete sequence; and large subunit ribosomal RNA gene, partial sequence
NJ2018030	gi|1349894827|gb|KY859519.1|	546	7	1	331	874	1	546	0	957	62	98.352	Hypogymnia pulverata voucher DNA2277 MAF-Lich small subunit ribosomal RNA gene, partial sequence; internal transcribed spacer 1, 5.8S ribosomal RNA gene, and internal transcribed spacer 2, complete sequence; and large subunit ribosomal RNA gene, partial sequence
NJ2018030	gi|926474585|gb|KR995281.1|	544	6	3	331	874	1	541	0	952	62	98.346	Hypogymnia lugubris voucher Kantvilas 297-12 (HO, MAF-Lich) internal transcribed spacer 1, partial sequence; 5.8S ribosomal RNA gene, complete sequence; and internal transcribed spacer 2, partial sequence
NJ2018030	gi|314912393|gb|HQ680607.1|	527	1	2	331	854	1	527	0	950	59	99.241	Hypogymnia antarctica voucher D85 18S ribosomal RNA gene, partial sequence; internal transcribed spacer 1, 5.8S ribosomal RNA gene, and internal transcribed spacer 2, complete sequence; and 28S ribosomal RNA gene, partial sequence
NJ2018030	gi|926474586|gb|KR995282.1|	540	7	1	331	868	1	540	0	946	61	98.333	Hypogymnia mundata voucher Kantvilas 296-12 (HO, MAF-Lich) internal transcribed spacer 1, partial sequence; 5.8S ribosomal RNA gene, complete sequence; and internal transcribed spacer 2, partial sequence
NJ2018030	gi|697005151|gb|KM369800.1|	529	6	3	334	861	2	528	0	924	60	98.299	Uncultured fungus clone UGFL_imm24 internal transcribed spacer 1, partial sequence; 5.8S ribosomal RNA gene, complete sequence; and internal transcribed spacer 2, partial sequence
NJ2018030	gi|697005155|gb|KM369804.1|	518	5	1	345	862	1	517	0	922	59	98.842	Uncultured fungus clone FOL13-4 internal transcribed spacer 1, partial sequence; 5.8S ribosomal RNA gene, complete sequence; and internal transcribed spacer 2, partial sequence
NJ2018030	gi|697005154|gb|KM369803.1|	517	6	2	345	861	1	515	0	909	59	98.453	Uncultured fungus clone FOL13-2 internal transcribed spacer 1, partial sequence; 5.8S ribosomal RNA gene, complete sequence; and internal transcribed spacer 2, partial sequence
Usnea aciculifera (7 strains)
QJ2_4	HQ671307.1	904	47	6	2	900	4	906	0	1371	99	94.137	Usnea sp. Hur TW090007 18S ribosomal RNA gene, partial sequence; internal transcribed spacer 1, 5.8S ribosomal RNA gene, and internal transcribed spacer 2, complete sequence; and 28S ribosomal RNA gene, partial sequence
QJ2_4	LC479125.1	901	53	2	2	901	9	908	0	1358	99	93.896	Usnea rubrotincta TNS:YO10300 genes for 18S rRNA, ITS1, 5.8S rRNA, ITS2, 28S rRNA, partial and complete sequence
QJ2_4	KY114892.1	901	55	2	2	901	4529	5428	0	1347	99	93.674	Usnea pennsylvanica 18S ribosomal RNA gene, internal transcribed spacer 1, 5.8S ribosomal RNA gene, internal transcribed spacer 2, and 28S ribosomal RNA gene, complete sequence
QJ2_4	DQ232664.1	901	57	2	2	901	31	930	0	1336	99	93.452	Usnea rubrotincta voucher Hur 050347 small subunit ribosomal RNA gene, partial sequence; internal transcribed spacer 1, 5.8S ribosomal RNA gene, and internal transcribed spacer 2, complete sequence; and large subunit ribosomal RNA gene, partial sequence
QJ2_4	HQ671306.1	902	56	4	2	900	1	901	0	1330	99	93.348	Usnea sp. Hur TW090015 18S ribosomal RNA gene, partial sequence; internal transcribed spacer 1, 5.8S ribosomal RNA gene, and internal transcribed spacer 2, complete sequence; and 28S ribosomal RNA gene, partial sequence
QJ2_4	FJ494951.1	861	45	2	28	887	12	871	0	1328	95	94.541	Usnea rubrotincta isolate Li354 18S ribosomal RNA gene, partial sequence; internal transcribed spacer 1 and 5.8S ribosomal RNA gene, complete sequence; and internal transcribed spacer 2, partial sequence
QJ2_4	FJ494950.1	863	46	4	28	887	12	873	0	1314	95	94.206	Usnea rubrotincta isolate Li350 18S ribosomal RNA gene, partial sequence; internal transcribed spacer 1 and 5.8S ribosomal RNA gene, complete sequence; and internal transcribed spacer 2, partial sequence
QJ2_4	MW586908.1	875	49	5	2	874	25	896	0	1312	96	93.829	Usnea rubrotincta voucher 20201218U33 small subunit ribosomal RNA gene, partial sequence; internal transcribed spacer 1 and 5.8S ribosomal RNA gene, complete sequence; and internal transcribed spacer 2, partial sequence
QJ2_4	OM808703.1	876	46	9	2	874	21	890	0	1304	96	93.721	Usnea aciculifera voucher 4 small subunit ribosomal RNA gene, partial sequence; internal transcribed spacer 1 and 5.8S ribosomal RNA gene, complete sequence; and internal transcribed spacer 2, partial sequence
QJ2_4	LC479123.1	903	53	10	2	901	9	903	0	1303	99	92.913	Usnea cornuta TNS:YO10417 genes for 18S rRNA, ITS1, 5.8S rRNA, ITS2, 28S rRNA, partial and complete sequence
QJ2_4	LC479121.1	903	54	10	2	901	9	903	0	1297	99	92.802	Usnea cornuta TNS:YO8506B genes for 18S rRNA, ITS1, 5.8S rRNA, ITS2, 28S rRNA, partial and complete sequence
QJ2_4	OM808726.1	859	47	5	14	870	3	858	0	1293	95	93.946	Usnea rubrotincta voucher 27 small subunit ribosomal RNA gene, partial sequence; internal transcribed spacer 1 and 5.8S ribosomal RNA gene, complete sequence; and internal transcribed spacer 2, partial sequence
QJ2_4	MW586907.1	874	51	6	2	874	24	892	0	1293	96	93.478	Usnea rubicunda voucher 20201218U32 small subunit ribosomal RNA gene, partial sequence; internal transcribed spacer 1 and 5.8S ribosomal RNA gene, complete sequence; and internal transcribed spacer 2, partial sequence
QJ2_4	MT259216.1	876	46	10	2	874	23	890	0	1291	96	93.493	Usnea aciculifera isolate U3-2018082337 small subunit ribosomal RNA gene, partial sequence; internal transcribed spacer 1 and 5.8S ribosomal RNA gene, complete sequence; and internal transcribed spacer 2, partial sequence
QJ2_4	OM808704.1	876	46	10	2	874	23	890	0	1291	96	93.493	Usnea aciculifera voucher 5 small subunit ribosomal RNA gene, partial sequence; internal transcribed spacer 1 and 5.8S ribosomal RNA gene, complete sequence; and internal transcribed spacer 2, partial sequence
QJ2_4	MT259217.1	877	46	11	2	875	22	889	0	1288	97	93.387	Usnea aciculifera isolate U4-2018120540 small subunit ribosomal RNA gene, partial sequence; internal transcribed spacer 1 and 5.8S ribosomal RNA gene, complete sequence; and internal transcribed spacer 2, partial sequence
QJ2_4	OM808705.1	877	46	12	2	874	21	889	0	1288	96	93.387	Usnea aciculifera voucher 6 small subunit ribosomal RNA gene, partial sequence; internal transcribed spacer 1 and 5.8S ribosomal RNA gene, complete sequence; and internal transcribed spacer 2, partial sequence
QJ4_1	HQ671307.1	901	41	6	2	897	4	903	0	1399	99	94.784	Usnea sp. Hur TW090007 18S ribosomal RNA gene, partial sequence; internal transcribed spacer 1, 5.8S ribosomal RNA gene, and internal transcribed spacer 2, complete sequence; and 28S ribosomal RNA gene, partial sequence
QJ4_1	LC479125.1	897	50	2	2	897	9	904	0	1367	99	94.203	Usnea rubrotincta TNS:YO10300 genes for 18S rRNA, ITS1, 5.8S rRNA, ITS2, 28S rRNA, partial and complete sequence
QJ4_1	FJ494951.1	861	41	2	28	887	12	871	0	1351	95	95.006	Usnea rubrotincta isolate Li354 18S ribosomal RNA gene, partial sequence; internal transcribed spacer 1 and 5.8S ribosomal RNA gene, complete sequence; and internal transcribed spacer 2, partial sequence
QJ4_1	LC479123.1	899	44	10	2	897	9	899	0	1345	99	93.882	Usnea cornuta TNS:YO10417 genes for 18S rRNA, ITS1, 5.8S rRNA, ITS2, 28S rRNA, partial and complete sequence
QJ4_1	DQ232664.1	897	54	2	2	897	31	926	0	1345	99	93.757	Usnea rubrotincta voucher Hur 050347 small subunit ribosomal RNA gene, partial sequence; internal transcribed spacer 1, 5.8S ribosomal RNA gene, and internal transcribed spacer 2, complete sequence; and large subunit ribosomal RNA gene, partial sequence
QJ4_1	HQ671306.1	899	53	4	2	897	1	898	0	1341	99	93.66	Usnea sp. Hur TW090015 18S ribosomal RNA gene, partial sequence; internal transcribed spacer 1, 5.8S ribosomal RNA gene, and internal transcribed spacer 2, complete sequence; and 28S ribosomal RNA gene, partial sequence
QJ4_1	LC479121.1	899	45	10	2	897	9	899	0	1339	99	93.771	Usnea cornuta TNS:YO8506B genes for 18S rRNA, ITS1, 5.8S rRNA, ITS2, 28S rRNA, partial and complete sequence
QJ4_1	KY114892.1	898	53	4	2	897	4529	5424	0	1339	99	93.653	Usnea pennsylvanica 18S ribosomal RNA gene, internal transcribed spacer 1, 5.8S ribosomal RNA gene, internal transcribed spacer 2, and 28S ribosomal RNA gene, complete sequence
QJ4_1	OM808703.1	876	40	9	2	874	21	890	0	1338	97	94.406	Usnea aciculifera voucher 4 small subunit ribosomal RNA gene, partial sequence; internal transcribed spacer 1 and 5.8S ribosomal RNA gene, complete sequence; and internal transcribed spacer 2, partial sequence
QJ4_1	FJ494950.1	863	42	4	28	887	12	873	0	1336	95	94.67	Usnea rubrotincta isolate Li350 18S ribosomal RNA gene, partial sequence; internal transcribed spacer 1 and 5.8S ribosomal RNA gene, complete sequence; and internal transcribed spacer 2, partial sequence
QJ4_1	MW586908.1	875	45	5	2	874	25	896	0	1334	97	94.286	Usnea rubrotincta voucher 20201218U33 small subunit ribosomal RNA gene, partial sequence; internal transcribed spacer 1 and 5.8S ribosomal RNA gene, complete sequence; and internal transcribed spacer 2, partial sequence
QJ4_1	MT259216.1	876	40	10	2	874	23	890	0	1325	97	94.178	Usnea aciculifera isolate U3-2018082337 small subunit ribosomal RNA gene, partial sequence; internal transcribed spacer 1 and 5.8S ribosomal RNA gene, complete sequence; and internal transcribed spacer 2, partial sequence
QJ4_1	OM808704.1	876	40	10	2	874	23	890	0	1325	97	94.178	Usnea aciculifera voucher 5 small subunit ribosomal RNA gene, partial sequence; internal transcribed spacer 1 and 5.8S ribosomal RNA gene, complete sequence; and internal transcribed spacer 2, partial sequence
QJ4_1	MT259217.1	877	40	11	2	875	22	889	0	1321	97	94.071	Usnea aciculifera isolate U4-2018120540 small subunit ribosomal RNA gene, partial sequence; internal transcribed spacer 1 and 5.8S ribosomal RNA gene, complete sequence; and internal transcribed spacer 2, partial sequence
QJ4_1	OM808705.1	877	40	12	2	874	21	889	0	1321	97	94.071	Usnea aciculifera voucher 6 small subunit ribosomal RNA gene, partial sequence; internal transcribed spacer 1 and 5.8S ribosomal RNA gene, complete sequence; and internal transcribed spacer 2, partial sequence
QJ4_9	HQ671307.1	904	47	6	18	916	4	906	0	1371	98	94.137	Usnea sp. Hur TW090007 18S ribosomal RNA gene, partial sequence; internal transcribed spacer 1, 5.8S ribosomal RNA gene, and internal transcribed spacer 2, complete sequence; and 28S ribosomal RNA gene, partial sequence
QJ4_9	LC479125.1	901	53	2	18	917	9	908	0	1358	98	93.896	Usnea rubrotincta TNS:YO10300 genes for 18S rRNA, ITS1, 5.8S rRNA, ITS2, 28S rRNA, partial and complete sequence
QJ4_9	KY114892.1	918	57	4	2	917	4513	5428	0	1354	99	93.355	Usnea pennsylvanica 18S ribosomal RNA gene, internal transcribed spacer 1, 5.8S ribosomal RNA gene, internal transcribed spacer 2, and 28S ribosomal RNA gene, complete sequence
QJ4_9	DQ232664.1	918	59	4	2	917	15	930	0	1343	99	93.137	Usnea rubrotincta voucher Hur 050347 small subunit ribosomal RNA gene, partial sequence; internal transcribed spacer 1, 5.8S ribosomal RNA gene, and internal transcribed spacer 2, complete sequence; and large subunit ribosomal RNA gene, partial sequence
QJ4_9	HQ671306.1	902	56	4	18	916	1	901	0	1330	98	93.348	Usnea sp. Hur TW090015 18S ribosomal RNA gene, partial sequence; internal transcribed spacer 1, 5.8S ribosomal RNA gene, and internal transcribed spacer 2, complete sequence; and 28S ribosomal RNA gene, partial sequence
QJ4_9	FJ494951.1	861	45	2	44	903	12	871	0	1328	93	94.541	Usnea rubrotincta isolate Li354 18S ribosomal RNA gene, partial sequence; internal transcribed spacer 1 and 5.8S ribosomal RNA gene, complete sequence; and internal transcribed spacer 2, partial sequence
QJ4_9	FJ494950.1	863	46	4	44	903	12	873	0	1314	93	94.206	Usnea rubrotincta isolate Li350 18S ribosomal RNA gene, partial sequence; internal transcribed spacer 1 and 5.8S ribosomal RNA gene, complete sequence; and internal transcribed spacer 2, partial sequence
QJ4_9	MW586908.1	875	49	5	18	890	25	896	0	1312	95	93.829	Usnea rubrotincta voucher 20201218U33 small subunit ribosomal RNA gene, partial sequence; internal transcribed spacer 1 and 5.8S ribosomal RNA gene, complete sequence; and internal transcribed spacer 2, partial sequence
QJ4_9	OM808703.1	876	46	9	18	890	21	890	0	1304	95	93.721	Usnea aciculifera voucher 4 small subunit ribosomal RNA gene, partial sequence; internal transcribed spacer 1 and 5.8S ribosomal RNA gene, complete sequence; and internal transcribed spacer 2, partial sequence
QJ4_9	LC479123.1	903	53	10	18	917	9	903	0	1303	98	92.913	Usnea cornuta TNS:YO10417 genes for 18S rRNA, ITS1, 5.8S rRNA, ITS2, 28S rRNA, partial and complete sequence
QJ4_9	LC479121.1	903	54	10	18	917	9	903	0	1297	98	92.802	Usnea cornuta TNS:YO8506B genes for 18S rRNA, ITS1, 5.8S rRNA, ITS2, 28S rRNA, partial and complete sequence
QJ4_9	OM808726.1	859	47	5	30	886	3	858	0	1293	93	93.946	Usnea rubrotincta voucher 27 small subunit ribosomal RNA gene, partial sequence; internal transcribed spacer 1 and 5.8S ribosomal RNA gene, complete sequence; and internal transcribed spacer 2, partial sequence
QJ4_9	OM808705.1	896	49	14	1	890	2	889	0	1293	97	92.969	Usnea aciculifera voucher 6 small subunit ribosomal RNA gene, partial sequence; internal transcribed spacer 1 and 5.8S ribosomal RNA gene, complete sequence; and internal transcribed spacer 2, partial sequence
QJ4_9	MW586907.1	874	51	6	18	890	24	892	0	1293	95	93.478	Usnea rubicunda voucher 20201218U32 small subunit ribosomal RNA gene, partial sequence; internal transcribed spacer 1 and 5.8S ribosomal RNA gene, complete sequence; and internal transcribed spacer 2, partial sequence
QJ4_9	MT259216.1	876	46	10	18	890	23	890	0	1291	95	93.493	Usnea aciculifera isolate U3-2018082337 small subunit ribosomal RNA gene, partial sequence; internal transcribed spacer 1 and 5.8S ribosomal RNA gene, complete sequence; and internal transcribed spacer 2, partial sequence
QJ5_8	HQ671307.1	904	47	7	19	917	4	905	0	1363	97	94.027	Usnea sp. Hur TW090007 18S ribosomal RNA gene, partial sequence; internal transcribed spacer 1, 5.8S ribosomal RNA gene, and internal transcribed spacer 2, complete sequence; and 28S ribosomal RNA gene, partial sequence
QJ5_8	LC479125.1	900	53	3	19	917	9	906	0	1349	97	93.778	Usnea rubrotincta TNS:YO10300 genes for 18S rRNA, ITS1, 5.8S rRNA, ITS2, 28S rRNA, partial and complete sequence
QJ5_8	KY114892.1	918	56	6	2	917	4513	5426	0	1347	99	93.246	Usnea pennsylvanica 18S ribosomal RNA gene, internal transcribed spacer 1, 5.8S ribosomal RNA gene, internal transcribed spacer 2, and 28S ribosomal RNA gene, complete sequence
QJ5_8	DQ232664.1	918	58	6	2	917	15	928	0	1336	99	93.028	Usnea rubrotincta voucher Hur 050347 small subunit ribosomal RNA gene, partial sequence; internal transcribed spacer 1, 5.8S ribosomal RNA gene, and internal transcribed spacer 2, complete sequence; and large subunit ribosomal RNA gene, partial sequence
QJ5_8	FJ494951.1	861	45	2	45	904	12	871	0	1328	93	94.541	Usnea rubrotincta isolate Li354 18S ribosomal RNA gene, partial sequence; internal transcribed spacer 1 and 5.8S ribosomal RNA gene, complete sequence; and internal transcribed spacer 2, partial sequence
QJ5_8	HQ671306.1	902	56	5	19	917	1	900	0	1323	97	93.237	Usnea sp. Hur TW090015 18S ribosomal RNA gene, partial sequence; internal transcribed spacer 1, 5.8S ribosomal RNA gene, and internal transcribed spacer 2, complete sequence; and 28S ribosomal RNA gene, partial sequence
QJ5_8	FJ494950.1	863	46	4	45	904	12	873	0	1314	93	94.206	Usnea rubrotincta isolate Li350 18S ribosomal RNA gene, partial sequence; internal transcribed spacer 1 and 5.8S ribosomal RNA gene, complete sequence; and internal transcribed spacer 2, partial sequence
QJ5_8	MW586908.1	875	49	5	19	891	25	896	0	1312	94	93.829	Usnea rubrotincta voucher 20201218U33 small subunit ribosomal RNA gene, partial sequence; internal transcribed spacer 1 and 5.8S ribosomal RNA gene, complete sequence; and internal transcribed spacer 2, partial sequence
QJ5_8	OM808703.1	895	51	10	1	891	2	890	0	1306	96	93.184	Usnea aciculifera voucher 4 small subunit ribosomal RNA gene, partial sequence; internal transcribed spacer 1 and 5.8S ribosomal RNA gene, complete sequence; and internal transcribed spacer 2, partial sequence
QJ5_8	LC479123.1	902	53	11	19	917	9	901	0	1295	97	92.794	Usnea cornuta TNS:YO10417 genes for 18S rRNA, ITS1, 5.8S rRNA, ITS2, 28S rRNA, partial and complete sequence
QJ5_8	OM808726.1	859	47	5	31	887	3	858	0	1293	93	93.946	Usnea rubrotincta voucher 27 small subunit ribosomal RNA gene, partial sequence; internal transcribed spacer 1 and 5.8S ribosomal RNA gene, complete sequence; and internal transcribed spacer 2, partial sequence
QJ5_8	OM808705.1	896	49	14	1	891	3	889	0	1293	96	92.969	Usnea aciculifera voucher 6 small subunit ribosomal RNA gene, partial sequence; internal transcribed spacer 1 and 5.8S ribosomal RNA gene, complete sequence; and internal transcribed spacer 2, partial sequence
QJ5_8	MW586907.1	874	51	6	19	891	24	892	0	1293	94	93.478	Usnea rubicunda voucher 20201218U32 small subunit ribosomal RNA gene, partial sequence; internal transcribed spacer 1 and 5.8S ribosomal RNA gene, complete sequence; and internal transcribed spacer 2, partial sequence
QJ5_8	MT259216.1	876	46	10	19	891	23	890	0	1291	94	93.493	Usnea aciculifera isolate U3-2018082337 small subunit ribosomal RNA gene, partial sequence; internal transcribed spacer 1 and 5.8S ribosomal RNA gene, complete sequence; and internal transcribed spacer 2, partial sequence
QJ5_8	OM808704.1	876	46	10	19	891	23	890	0	1291	94	93.493	Usnea aciculifera voucher 5 small subunit ribosomal RNA gene, partial sequence; internal transcribed spacer 1 and 5.8S ribosomal RNA gene, complete sequence; and internal transcribed spacer 2, partial sequence
QJ2_7	gi|315115666|gb|HQ671307.1|	903	0	2	1	901	4	906	0	1655	99	99.779	Usnea sp. Hur TW090007 18S ribosomal RNA gene, partial sequence; internal transcribed spacer 1, 5.8S ribosomal RNA gene, and internal transcribed spacer 2, complete sequence; and 28S ribosomal RNA gene, partial sequence
QJ2_7	gi|1826601779|gb|MT259216.1|	875	7	5	1	875	23	890	0	1531	97	98.4	Usnea aciculifera isolate U3-2018082337 small subunit ribosomal RNA gene, partial sequence; internal transcribed spacer 1 and 5.8S ribosomal RNA gene, complete sequence; and internal transcribed spacer 2, partial sequence
QJ2_7	gi|1826601780|gb|MT259217.1|	876	7	6	1	876	22	889	0	1528	97	98.288	Usnea aciculifera isolate U4-2018120540 small subunit ribosomal RNA gene, partial sequence; internal transcribed spacer 1 and 5.8S ribosomal RNA gene, complete sequence; and internal transcribed spacer 2, partial sequence
QJ2_11	gi|315115666|gb|HQ671307.1|	903	0	3	1	900	4	906	0	1648	99	99.668	Usnea sp. Hur TW090007 18S ribosomal RNA gene, partial sequence; internal transcribed spacer 1, 5.8S ribosomal RNA gene, and internal transcribed spacer 2, complete sequence; and 28S ribosomal RNA gene, partial sequence
QJ2_11	gi|1826601779|gb|MT259216.1|	875	7	6	1	874	23	890	0	1526	97	98.286	Usnea aciculifera isolate U3-2018082337 small subunit ribosomal RNA gene, partial sequence; internal transcribed spacer 1 and 5.8S ribosomal RNA gene, complete sequence; and internal transcribed spacer 2, partial sequence
QJ2_11	gi|1826601780|gb|MT259217.1|	876	7	7	1	875	22	889	0	1520	97	98.174	Usnea aciculifera isolate U4-2018120540 small subunit ribosomal RNA gene, partial sequence; internal transcribed spacer 1 and 5.8S ribosomal RNA gene, complete sequence; and internal transcribed spacer 2, partial sequence
QJ5_2	gi|315115666|gb|HQ671307.1|	896	0	4	2	893	7	902	0	1629	98	99.554	Usnea sp. Hur TW090007 18S ribosomal RNA gene, partial sequence; internal transcribed spacer 1, 5.8S ribosomal RNA gene, and internal transcribed spacer 2, complete sequence; and 28S ribosomal RNA gene, partial sequence
QJ5_2	gi|1826601779|gb|MT259216.1|	872	7	6	2	872	26	890	0	1520	96	98.28	Usnea aciculifera isolate U3-2018082337 small subunit ribosomal RNA gene, partial sequence; internal transcribed spacer 1 and 5.8S ribosomal RNA gene, complete sequence; and internal transcribed spacer 2, partial sequence
QJ5_2	gi|1826601780|gb|MT259217.1|	873	7	7	2	873	25	889	0	1515	96	98.167	Usnea aciculifera isolate U4-2018120540 small subunit ribosomal RNA gene, partial sequence; internal transcribed spacer 1 and 5.8S ribosomal RNA gene, complete sequence; and internal transcribed spacer 2, partial sequence
Usnea aurantiacoatra (8 strains)
NJ2018039	gi|1049568307|gb|KX147245.1|	892	3	2	1	891	6	896	0	1618	99	99.439	Usnea aurantiacoatra isolate 2131C0001ASBM100068 18S ribosomal RNA gene, partial sequence; internal transcribed spacer 1, 5.8S ribosomal RNA gene, and internal transcribed spacer 2, complete sequence; and 26S ribosomal RNA gene, partial sequence
NJ2018039	gi|1049568311|gb|KX147249.1|	892	4	2	1	891	21	911	0	1613	99	99.327	Usnea aurantiacoatra isolate 2131C0001ASBM100072 18S ribosomal RNA gene, partial sequence; internal transcribed spacer 1, 5.8S ribosomal RNA gene, and internal transcribed spacer 2, complete sequence; and 26S ribosomal RNA gene, partial sequence
NJ2018039	gi|1049568308|gb|KX147246.1|	892	4	2	1	891	6	896	0	1613	99	99.327	Usnea aurantiacoatra isolate 2131C0001ASBM100069 18S ribosomal RNA gene, partial sequence; internal transcribed spacer 1, 5.8S ribosomal RNA gene, and internal transcribed spacer 2, complete sequence; and 26S ribosomal RNA gene, partial sequence
NJ2018039	gi|1049568306|gb|KX147244.1|	892	4	2	1	891	6	896	0	1613	99	99.327	Usnea aurantiacoatra isolate 2131C0001ASBM100067 18S ribosomal RNA gene, partial sequence; internal transcribed spacer 1, 5.8S ribosomal RNA gene, and internal transcribed spacer 2, complete sequence; and 26S ribosomal RNA gene, partial sequence
NJ2018039	gi|151936052|gb|DQ534488.2|	892	4	2	1	891	49	939	0	1613	99	99.327	Usnea aurantiacoatra 18S ribosomal RNA gene, partial sequence; internal transcribed spacer 1, 5.8S ribosomal RNA gene, and internal transcribed spacer 2, complete sequence; and 28S ribosomal RNA gene, partial sequence
NJ2018039	gi|1049568303|gb|KX147241.1|	892	5	2	1	891	6	896	0	1607	99	99.215	Usnea aurantiacoatra isolate 2131C0001ASBM100064 18S ribosomal RNA gene, partial sequence; internal transcribed spacer 1, 5.8S ribosomal RNA gene, and internal transcribed spacer 2, complete sequence; and 26S ribosomal RNA gene, partial sequence
NJ2018039	gi|1049568315|gb|KX147253.1|	892	4	3	1	891	6	895	0	1605	99	99.215	Usnea aurantiacoatra isolate 2131C0001ASBM100076 18S ribosomal RNA gene, partial sequence; internal transcribed spacer 1, 5.8S ribosomal RNA gene, and internal transcribed spacer 2, complete sequence; and 26S ribosomal RNA gene, partial sequence
NJ2018039	gi|685846493|gb|KJ607898.1|	892	4	3	1	891	12	901	0	1605	99	99.215	Usnea antarctica voucher PCH080113-01 18S ribosomal RNA gene, partial sequence; internal transcribed spacer 1, 5.8S ribosomal RNA gene, and internal transcribed spacer 2, complete sequence; and 28S ribosomal RNA gene, partial sequence
NJ2018039	gi|1049568313|gb|KX147251.1|	892	6	2	1	891	9	899	0	1602	99	99.103	Usnea aurantiacoatra isolate 2131C0001ASBM100074 18S ribosomal RNA gene, partial sequence; internal transcribed spacer 1, 5.8S ribosomal RNA gene, and internal transcribed spacer 2, complete sequence; and 26S ribosomal RNA gene, partial sequence
NJ2018039	gi|1049568305|gb|KX147243.1|	892	6	2	1	891	6	896	0	1602	99	99.103	Usnea aurantiacoatra isolate 2131C0001ASBM100066 18S ribosomal RNA gene, partial sequence; internal transcribed spacer 1, 5.8S ribosomal RNA gene, and internal transcribed spacer 2, complete sequence; and 26S ribosomal RNA gene, partial sequence
NJ2018048	gi|151936052|gb|DQ534488.2|	887	3	2	3	887	30	916	0	1611	99	99.436	Usnea aurantiacoatra 18S ribosomal RNA gene, partial sequence; internal transcribed spacer 1, 5.8S ribosomal RNA gene, and internal transcribed spacer 2, complete sequence; and 28S ribosomal RNA gene, partial sequence
NJ2018048	gi|1049568311|gb|KX147249.1|	888	4	3	3	887	1	888	0	1600	99	99.212	Usnea aurantiacoatra isolate 2131C0001ASBM100072 18S ribosomal RNA gene, partial sequence; internal transcribed spacer 1, 5.8S ribosomal RNA gene, and internal transcribed spacer 2, complete sequence; and 26S ribosomal RNA gene, partial sequence
NJ2018048	gi|685846493|gb|KJ607898.1|	879	2	3	11	887	1	878	0	1592	99	99.431	Usnea antarctica voucher PCH080113-01 18S ribosomal RNA gene, partial sequence; internal transcribed spacer 1, 5.8S ribosomal RNA gene, and internal transcribed spacer 2, complete sequence; and 28S ribosomal RNA gene, partial sequence
NJ2018048	gi|685846492|gb|KJ607897.1|	879	3	3	11	887	1	878	0	1587	99	99.317	Usnea antarctica voucher PCH080110-59 18S ribosomal RNA gene, partial sequence; internal transcribed spacer 1, 5.8S ribosomal RNA gene, and internal transcribed spacer 2, complete sequence; and 28S ribosomal RNA gene, partial sequence
NJ2018048	gi|1049568315|gb|KX147253.1|	873	3	2	17	887	1	873	0	1585	98	99.427	Usnea aurantiacoatra isolate 2131C0001ASBM100076 18S ribosomal RNA gene, partial sequence; internal transcribed spacer 1, 5.8S ribosomal RNA gene, and internal transcribed spacer 2, complete sequence; and 26S ribosomal RNA gene, partial sequence
NJ2018048	gi|1049568308|gb|KX147246.1|	873	3	2	17	887	1	873	0	1585	98	99.427	Usnea aurantiacoatra isolate 2131C0001ASBM100069 18S ribosomal RNA gene, partial sequence; internal transcribed spacer 1, 5.8S ribosomal RNA gene, and internal transcribed spacer 2, complete sequence; and 26S ribosomal RNA gene, partial sequence
NJ2018048	gi|1049568303|gb|KX147241.1|	873	3	2	17	887	1	873	0	1585	98	99.427	Usnea aurantiacoatra isolate 2131C0001ASBM100064 18S ribosomal RNA gene, partial sequence; internal transcribed spacer 1, 5.8S ribosomal RNA gene, and internal transcribed spacer 2, complete sequence; and 26S ribosomal RNA gene, partial sequence
NJ2018048	gi|1049568302|gb|KX147240.1|	873	3	2	17	887	1	873	0	1585	98	99.427	Usnea aurantiacoatra isolate 2131C0001ASBM100063 18S ribosomal RNA gene, partial sequence; internal transcribed spacer 1, 5.8S ribosomal RNA gene, and internal transcribed spacer 2, complete sequence; and 26S ribosomal RNA gene, partial sequence
NJ2018048	gi|1049568313|gb|KX147251.1|	876	5	2	14	887	1	876	0	1580	98	99.201	Usnea aurantiacoatra isolate 2131C0001ASBM100074 18S ribosomal RNA gene, partial sequence; internal transcribed spacer 1, 5.8S ribosomal RNA gene, and internal transcribed spacer 2, complete sequence; and 26S ribosomal RNA gene, partial sequence
NJ2018048	gi|1049568307|gb|KX147245.1|	873	4	2	17	887	1	873	0	1580	98	99.313	Usnea aurantiacoatra isolate 2131C0001ASBM100068 18S ribosomal RNA gene, partial sequence; internal transcribed spacer 1, 5.8S ribosomal RNA gene, and internal transcribed spacer 2, complete sequence; and 26S ribosomal RNA gene, partial sequence
NJ2018053	gi|1049568312|gb|KX147250.1|	858	2	10	9	866	27	873	0	1506	99	98.485	Usnea aurantiacoatra isolate 2131C0001ASBM100073 18S ribosomal RNA gene, partial sequence; internal transcribed spacer 1, 5.8S ribosomal RNA gene, and internal transcribed spacer 2, complete sequence; and 26S ribosomal RNA gene, partial sequence
NJ2018053	gi|1049568307|gb|KX147245.1|	858	4	10	9	866	26	873	0	1502	99	98.368	Usnea aurantiacoatra isolate 2131C0001ASBM100068 18S ribosomal RNA gene, partial sequence; internal transcribed spacer 1, 5.8S ribosomal RNA gene, and internal transcribed spacer 2, complete sequence; and 26S ribosomal RNA gene, partial sequence
NJ2018053	gi|1049568315|gb|KX147253.1|	858	5	10	9	866	26	873	0	1496	99	98.252	Usnea aurantiacoatra isolate 2131C0001ASBM100076 18S ribosomal RNA gene, partial sequence; internal transcribed spacer 1, 5.8S ribosomal RNA gene, and internal transcribed spacer 2, complete sequence; and 26S ribosomal RNA gene, partial sequence
NJ2018053	gi|1049568311|gb|KX147249.1|	858	5	10	9	866	41	888	0	1496	99	98.252	Usnea aurantiacoatra isolate 2131C0001ASBM100072 18S ribosomal RNA gene, partial sequence; internal transcribed spacer 1, 5.8S ribosomal RNA gene, and internal transcribed spacer 2, complete sequence; and 26S ribosomal RNA gene, partial sequence
NJ2018053	gi|1049568308|gb|KX147246.1|	858	5	10	9	866	26	873	0	1496	99	98.252	Usnea aurantiacoatra isolate 2131C0001ASBM100069 18S ribosomal RNA gene, partial sequence; internal transcribed spacer 1, 5.8S ribosomal RNA gene, and internal transcribed spacer 2, complete sequence; and 26S ribosomal RNA gene, partial sequence
NJ2018053	gi|1049568306|gb|KX147244.1|	858	5	10	9	866	26	873	0	1496	99	98.252	Usnea aurantiacoatra isolate 2131C0001ASBM100067 18S ribosomal RNA gene, partial sequence; internal transcribed spacer 1, 5.8S ribosomal RNA gene, and internal transcribed spacer 2, complete sequence; and 26S ribosomal RNA gene, partial sequence
NJ2018053	gi|1049568303|gb|KX147241.1|	858	5	10	9	866	26	873	0	1496	99	98.252	Usnea aurantiacoatra isolate 2131C0001ASBM100064 18S ribosomal RNA gene, partial sequence; internal transcribed spacer 1, 5.8S ribosomal RNA gene, and internal transcribed spacer 2, complete sequence; and 26S ribosomal RNA gene, partial sequence
NJ2018053	gi|1049568302|gb|KX147240.1|	858	5	10	9	866	26	873	0	1496	99	98.252	Usnea aurantiacoatra isolate 2131C0001ASBM100063 18S ribosomal RNA gene, partial sequence; internal transcribed spacer 1, 5.8S ribosomal RNA gene, and internal transcribed spacer 2, complete sequence; and 26S ribosomal RNA gene, partial sequence
NJ2018053	gi|151936052|gb|DQ534488.2|	858	5	10	9	866	69	916	0	1496	99	98.252	Usnea aurantiacoatra 18S ribosomal RNA gene, partial sequence; internal transcribed spacer 1, 5.8S ribosomal RNA gene, and internal transcribed spacer 2, complete sequence; and 28S ribosomal RNA gene, partial sequence
NJ2018053	gi|1049568305|gb|KX147243.1|	858	6	10	9	866	26	873	0	1491	99	98.135	Usnea aurantiacoatra isolate 2131C0001ASBM100066 18S ribosomal RNA gene, partial sequence; internal transcribed spacer 1, 5.8S ribosomal RNA gene, and internal transcribed spacer 2, complete sequence; and 26S ribosomal RNA gene, partial sequence
NJ2018055	gi|1049568307|gb|KX147245.1|	870	0	0	8	877	25	894	0	1607	96	100	Usnea aurantiacoatra isolate 2131C0001ASBM100068 18S ribosomal RNA gene, partial sequence; internal transcribed spacer 1, 5.8S ribosomal RNA gene, and internal transcribed spacer 2, complete sequence; and 26S ribosomal RNA gene, partial sequence
NJ2018055	gi|1049568311|gb|KX147249.1|	870	1	0	8	877	40	909	0	1602	96	99.885	Usnea aurantiacoatra isolate 2131C0001ASBM100072 18S ribosomal RNA gene, partial sequence; internal transcribed spacer 1, 5.8S ribosomal RNA gene, and internal transcribed spacer 2, complete sequence; and 26S ribosomal RNA gene, partial sequence
NJ2018055	gi|1049568308|gb|KX147246.1|	870	1	0	8	877	25	894	0	1602	96	99.885	Usnea aurantiacoatra isolate 2131C0001ASBM100069 18S ribosomal RNA gene, partial sequence; internal transcribed spacer 1, 5.8S ribosomal RNA gene, and internal transcribed spacer 2, complete sequence; and 26S ribosomal RNA gene, partial sequence
NJ2018055	gi|1049568306|gb|KX147244.1|	870	1	0	8	877	25	894	0	1602	96	99.885	Usnea aurantiacoatra isolate 2131C0001ASBM100067 18S ribosomal RNA gene, partial sequence; internal transcribed spacer 1, 5.8S ribosomal RNA gene, and internal transcribed spacer 2, complete sequence; and 26S ribosomal RNA gene, partial sequence
NJ2018055	gi|151936052|gb|DQ534488.2|	870	1	0	8	877	68	937	0	1602	96	99.885	Usnea aurantiacoatra 18S ribosomal RNA gene, partial sequence; internal transcribed spacer 1, 5.8S ribosomal RNA gene, and internal transcribed spacer 2, complete sequence; and 28S ribosomal RNA gene, partial sequence
NJ2018055	gi|1049568303|gb|KX147241.1|	867	1	0	8	874	25	891	0	1596	96	99.885	Usnea aurantiacoatra isolate 2131C0001ASBM100064 18S ribosomal RNA gene, partial sequence; internal transcribed spacer 1, 5.8S ribosomal RNA gene, and internal transcribed spacer 2, complete sequence; and 26S ribosomal RNA gene, partial sequence
NJ2018055	gi|1049568315|gb|KX147253.1|	870	1	1	8	877	25	893	0	1594	96	99.77	Usnea aurantiacoatra isolate 2131C0001ASBM100076 18S ribosomal RNA gene, partial sequence; internal transcribed spacer 1, 5.8S ribosomal RNA gene, and internal transcribed spacer 2, complete sequence; and 26S ribosomal RNA gene, partial sequence
NJ2018055	gi|685846493|gb|KJ607898.1|	870	1	1	8	877	31	899	0	1594	96	99.77	Usnea antarctica voucher PCH080113-01 18S ribosomal RNA gene, partial sequence; internal transcribed spacer 1, 5.8S ribosomal RNA gene, and internal transcribed spacer 2, complete sequence; and 28S ribosomal RNA gene, partial sequence
NJ2018055	gi|1049568304|gb|KX147242.1|	871	3	0	8	878	25	895	0	1592	96	99.656	Usnea aurantiacoatra isolate 2131C0001ASBM100065 18S ribosomal RNA gene, partial sequence; internal transcribed spacer 1, 5.8S ribosomal RNA gene, and internal transcribed spacer 2, complete sequence; and 26S ribosomal RNA gene, partial sequence
NJ2018055	gi|1049568301|gb|KX147239.1|	871	3	0	8	878	25	895	0	1592	96	99.656	Usnea aurantiacoatra isolate 2131C0001ASBM100062 18S ribosomal RNA gene, partial sequence; internal transcribed spacer 1, 5.8S ribosomal RNA gene, and internal transcribed spacer 2, complete sequence; and 26S ribosomal RNA gene, partial sequence
NJ2018057	gi|1049568311|gb|KX147249.1|	898	2	2	2	897	21	918	0	1639	99	99.555	Usnea aurantiacoatra isolate 2131C0001ASBM100072 18S ribosomal RNA gene, partial sequence; internal transcribed spacer 1, 5.8S ribosomal RNA gene, and internal transcribed spacer 2, complete sequence; and 26S ribosomal RNA gene, partial sequence
NJ2018057	gi|1049568308|gb|KX147246.1|	898	2	2	2	897	6	903	0	1639	99	99.555	Usnea aurantiacoatra isolate 2131C0001ASBM100069 18S ribosomal RNA gene, partial sequence; internal transcribed spacer 1, 5.8S ribosomal RNA gene, and internal transcribed spacer 2, complete sequence; and 26S ribosomal RNA gene, partial sequence
NJ2018057	gi|151936052|gb|DQ534488.2|	898	2	2	2	897	49	946	0	1639	99	99.555	Usnea aurantiacoatra 18S ribosomal RNA gene, partial sequence; internal transcribed spacer 1, 5.8S ribosomal RNA gene, and internal transcribed spacer 2, complete sequence; and 28S ribosomal RNA gene, partial sequence
NJ2018057	gi|1049568307|gb|KX147245.1|	896	2	2	2	895	6	901	0	1635	99	99.554	Usnea aurantiacoatra isolate 2131C0001ASBM100068 18S ribosomal RNA gene, partial sequence; internal transcribed spacer 1, 5.8S ribosomal RNA gene, and internal transcribed spacer 2, complete sequence; and 26S ribosomal RNA gene, partial sequence
NJ2018057	gi|1049568306|gb|KX147244.1|	898	3	2	2	897	6	903	0	1633	99	99.443	Usnea aurantiacoatra isolate 2131C0001ASBM100067 18S ribosomal RNA gene, partial sequence; internal transcribed spacer 1, 5.8S ribosomal RNA gene, and internal transcribed spacer 2, complete sequence; and 26S ribosomal RNA gene, partial sequence
NJ2018057	gi|1049568303|gb|KX147241.1|	898	3	2	2	897	6	903	0	1633	99	99.443	Usnea aurantiacoatra isolate 2131C0001ASBM100064 18S ribosomal RNA gene, partial sequence; internal transcribed spacer 1, 5.8S ribosomal RNA gene, and internal transcribed spacer 2, complete sequence; and 26S ribosomal RNA gene, partial sequence
NJ2018057	gi|1049568315|gb|KX147253.1|	898	2	3	2	897	6	902	0	1631	99	99.443	Usnea aurantiacoatra isolate 2131C0001ASBM100076 18S ribosomal RNA gene, partial sequence; internal transcribed spacer 1, 5.8S ribosomal RNA gene, and internal transcribed spacer 2, complete sequence; and 26S ribosomal RNA gene, partial sequence
NJ2018057	gi|685846493|gb|KJ607898.1|	898	2	3	2	897	12	908	0	1631	99	99.443	Usnea antarctica voucher PCH080113-01 18S ribosomal RNA gene, partial sequence; internal transcribed spacer 1, 5.8S ribosomal RNA gene, and internal transcribed spacer 2, complete sequence; and 28S ribosomal RNA gene, partial sequence
NJ2018057	gi|1049568313|gb|KX147251.1|	898	4	2	2	897	9	906	0	1628	99	99.332	Usnea aurantiacoatra isolate 2131C0001ASBM100074 18S ribosomal RNA gene, partial sequence; internal transcribed spacer 1, 5.8S ribosomal RNA gene, and internal transcribed spacer 2, complete sequence; and 26S ribosomal RNA gene, partial sequence
NJ2018057	gi|1049568305|gb|KX147243.1|	898	4	2	2	897	6	903	0	1628	99	99.332	Usnea aurantiacoatra isolate 2131C0001ASBM100066 18S ribosomal RNA gene, partial sequence; internal transcribed spacer 1, 5.8S ribosomal RNA gene, and internal transcribed spacer 2, complete sequence; and 26S ribosomal RNA gene, partial sequence
NJ2018062	gi|1049568307|gb|KX147245.1|	892	1	1	23	913	3	894	0	1635	95	99.776	Usnea aurantiacoatra isolate 2131C0001ASBM100068 18S ribosomal RNA gene, partial sequence; internal transcribed spacer 1, 5.8S ribosomal RNA gene, and internal transcribed spacer 2, complete sequence; and 26S ribosomal RNA gene, partial sequence
NJ2018062	gi|1049568311|gb|KX147249.1|	902	4	2	13	913	9	909	0	1631	96	99.335	Usnea aurantiacoatra isolate 2131C0001ASBM100072 18S ribosomal RNA gene, partial sequence; internal transcribed spacer 1, 5.8S ribosomal RNA gene, and internal transcribed spacer 2, complete sequence; and 26S ribosomal RNA gene, partial sequence
NJ2018062	gi|1049568301|gb|KX147239.1|	893	2	1	23	914	3	895	0	1631	95	99.664	Usnea aurantiacoatra isolate 2131C0001ASBM100062 18S ribosomal RNA gene, partial sequence; internal transcribed spacer 1, 5.8S ribosomal RNA gene, and internal transcribed spacer 2, complete sequence; and 26S ribosomal RNA gene, partial sequence
NJ2018062	gi|1049568308|gb|KX147246.1|	892	2	1	23	913	3	894	0	1629	95	99.664	Usnea aurantiacoatra isolate 2131C0001ASBM100069 18S ribosomal RNA gene, partial sequence; internal transcribed spacer 1, 5.8S ribosomal RNA gene, and internal transcribed spacer 2, complete sequence; and 26S ribosomal RNA gene, partial sequence
NJ2018062	gi|1049568306|gb|KX147244.1|	892	2	1	23	913	3	894	0	1629	95	99.664	Usnea aurantiacoatra isolate 2131C0001ASBM100067 18S ribosomal RNA gene, partial sequence; internal transcribed spacer 1, 5.8S ribosomal RNA gene, and internal transcribed spacer 2, complete sequence; and 26S ribosomal RNA gene, partial sequence
NJ2018062	gi|151936052|gb|DQ534488.2|	892	2	1	23	913	46	937	0	1629	95	99.664	Usnea aurantiacoatra 18S ribosomal RNA gene, partial sequence; internal transcribed spacer 1, 5.8S ribosomal RNA gene, and internal transcribed spacer 2, complete sequence; and 28S ribosomal RNA gene, partial sequence
NJ2018062	gi|1049568315|gb|KX147253.1|	892	2	2	23	913	3	893	0	1624	95	99.552	Usnea aurantiacoatra isolate 2131C0001ASBM100076 18S ribosomal RNA gene, partial sequence; internal transcribed spacer 1, 5.8S ribosomal RNA gene, and internal transcribed spacer 2, complete sequence; and 26S ribosomal RNA gene, partial sequence
NJ2018062	gi|1049568303|gb|KX147241.1|	889	2	1	23	910	3	891	0	1624	94	99.663	Usnea aurantiacoatra isolate 2131C0001ASBM100064 18S ribosomal RNA gene, partial sequence; internal transcribed spacer 1, 5.8S ribosomal RNA gene, and internal transcribed spacer 2, complete sequence; and 26S ribosomal RNA gene, partial sequence
NJ2018062	gi|685846493|gb|KJ607898.1|	892	2	2	23	913	9	899	0	1624	95	99.552	Usnea antarctica voucher PCH080113-01 18S ribosomal RNA gene, partial sequence; internal transcribed spacer 1, 5.8S ribosomal RNA gene, and internal transcribed spacer 2, complete sequence; and 28S ribosomal RNA gene, partial sequence
NJ2018062	gi|1049568304|gb|KX147242.1|	893	4	1	23	914	3	895	0	1620	95	99.44	Usnea aurantiacoatra isolate 2131C0001ASBM100065 18S ribosomal RNA gene, partial sequence; internal transcribed spacer 1, 5.8S ribosomal RNA gene, and internal transcribed spacer 2, complete sequence; and 26S ribosomal RNA gene, partial sequence
NJ2018063	gi|1049568311|gb|KX147249.1|	898	1	1	1	897	20	917	0	1646	99	99.777	Usnea aurantiacoatra isolate 2131C0001ASBM100072 18S ribosomal RNA gene, partial sequence; internal transcribed spacer 1, 5.8S ribosomal RNA gene, and internal transcribed spacer 2, complete sequence; and 26S ribosomal RNA gene, partial sequence
NJ2018063	gi|1049568308|gb|KX147246.1|	898	1	1	1	897	5	902	0	1646	99	99.777	Usnea aurantiacoatra isolate 2131C0001ASBM100069 18S ribosomal RNA gene, partial sequence; internal transcribed spacer 1, 5.8S ribosomal RNA gene, and internal transcribed spacer 2, complete sequence; and 26S ribosomal RNA gene, partial sequence
NJ2018063	gi|151936052|gb|DQ534488.2|	898	1	1	1	897	48	945	0	1646	99	99.777	Usnea aurantiacoatra 18S ribosomal RNA gene, partial sequence; internal transcribed spacer 1, 5.8S ribosomal RNA gene, and internal transcribed spacer 2, complete sequence; and 28S ribosomal RNA gene, partial sequence
NJ2018063	gi|1049568315|gb|KX147253.1|	898	1	2	1	897	5	901	0	1640	99	99.666	Usnea aurantiacoatra isolate 2131C0001ASBM100076 18S ribosomal RNA gene, partial sequence; internal transcribed spacer 1, 5.8S ribosomal RNA gene, and internal transcribed spacer 2, complete sequence; and 26S ribosomal RNA gene, partial sequence
NJ2018063	gi|1049568303|gb|KX147241.1|	898	2	1	1	897	5	902	0	1640	99	99.666	Usnea aurantiacoatra isolate 2131C0001ASBM100064 18S ribosomal RNA gene, partial sequence; internal transcribed spacer 1, 5.8S ribosomal RNA gene, and internal transcribed spacer 2, complete sequence; and 26S ribosomal RNA gene, partial sequence
NJ2018063	gi|685846493|gb|KJ607898.1|	898	1	2	1	897	11	907	0	1640	99	99.666	Usnea antarctica voucher PCH080113-01 18S ribosomal RNA gene, partial sequence; internal transcribed spacer 1, 5.8S ribosomal RNA gene, and internal transcribed spacer 2, complete sequence; and 28S ribosomal RNA gene, partial sequence
NJ2018063	gi|1049568307|gb|KX147245.1|	897	2	1	1	896	5	901	0	1639	99	99.666	Usnea aurantiacoatra isolate 2131C0001ASBM100068 18S ribosomal RNA gene, partial sequence; internal transcribed spacer 1, 5.8S ribosomal RNA gene, and internal transcribed spacer 2, complete sequence; and 26S ribosomal RNA gene, partial sequence
NJ2018063	gi|1049568313|gb|KX147251.1|	898	3	1	1	897	8	905	0	1635	99	99.555	Usnea aurantiacoatra isolate 2131C0001ASBM100074 18S ribosomal RNA gene, partial sequence; internal transcribed spacer 1, 5.8S ribosomal RNA gene, and internal transcribed spacer 2, complete sequence; and 26S ribosomal RNA gene, partial sequence
NJ2018063	gi|1049568306|gb|KX147244.1|	898	3	1	1	897	5	902	0	1635	99	99.555	Usnea aurantiacoatra isolate 2131C0001ASBM100067 18S ribosomal RNA gene, partial sequence; internal transcribed spacer 1, 5.8S ribosomal RNA gene, and internal transcribed spacer 2, complete sequence; and 26S ribosomal RNA gene, partial sequence
NJ2018063	gi|1049568305|gb|KX147243.1|	898	3	1	1	897	5	902	0	1635	99	99.555	Usnea aurantiacoatra isolate 2131C0001ASBM100066 18S ribosomal RNA gene, partial sequence; internal transcribed spacer 1, 5.8S ribosomal RNA gene, and internal transcribed spacer 2, complete sequence; and 26S ribosomal RNA gene, partial sequence
NJ2018077	gi|1049568306|gb|KX147244.1|	897	1	1	21	916	6	902	0	1646	96	99.777	Usnea aurantiacoatra isolate 2131C0001ASBM100067 18S ribosomal RNA gene, partial sequence; internal transcribed spacer 1, 5.8S ribosomal RNA gene, and internal transcribed spacer 2, complete sequence; and 26S ribosomal RNA gene, partial sequence
NJ2018077	gi|1049568311|gb|KX147249.1|	897	2	1	21	916	21	917	0	1640	96	99.666	Usnea aurantiacoatra isolate 2131C0001ASBM100072 18S ribosomal RNA gene, partial sequence; internal transcribed spacer 1, 5.8S ribosomal RNA gene, and internal transcribed spacer 2, complete sequence; and 26S ribosomal RNA gene, partial sequence
NJ2018077	gi|1049568308|gb|KX147246.1|	897	2	1	21	916	6	902	0	1640	96	99.666	Usnea aurantiacoatra isolate 2131C0001ASBM100069 18S ribosomal RNA gene, partial sequence; internal transcribed spacer 1, 5.8S ribosomal RNA gene, and internal transcribed spacer 2, complete sequence; and 26S ribosomal RNA gene, partial sequence
NJ2018077	gi|151936052|gb|DQ534488.2|	897	2	1	21	916	49	945	0	1640	96	99.666	Usnea aurantiacoatra 18S ribosomal RNA gene, partial sequence; internal transcribed spacer 1, 5.8S ribosomal RNA gene, and internal transcribed spacer 2, complete sequence; and 28S ribosomal RNA gene, partial sequence
NJ2018077	gi|1049568307|gb|KX147245.1|	896	2	1	21	915	6	901	0	1639	96	99.665	Usnea aurantiacoatra isolate 2131C0001ASBM100068 18S ribosomal RNA gene, partial sequence; internal transcribed spacer 1, 5.8S ribosomal RNA gene, and internal transcribed spacer 2, complete sequence; and 26S ribosomal RNA gene, partial sequence
NJ2018077	gi|1049568315|gb|KX147253.1|	897	2	2	21	916	6	901	0	1635	96	99.554	Usnea aurantiacoatra isolate 2131C0001ASBM100076 18S ribosomal RNA gene, partial sequence; internal transcribed spacer 1, 5.8S ribosomal RNA gene, and internal transcribed spacer 2, complete sequence; and 26S ribosomal RNA gene, partial sequence
NJ2018077	gi|1049568303|gb|KX147241.1|	897	3	1	21	916	6	902	0	1635	96	99.554	Usnea aurantiacoatra isolate 2131C0001ASBM100064 18S ribosomal RNA gene, partial sequence; internal transcribed spacer 1, 5.8S ribosomal RNA gene, and internal transcribed spacer 2, complete sequence; and 26S ribosomal RNA gene, partial sequence
NJ2018077	gi|685846493|gb|KJ607898.1|	897	2	2	21	916	12	907	0	1635	96	99.554	Usnea antarctica voucher PCH080113-01 18S ribosomal RNA gene, partial sequence; internal transcribed spacer 1, 5.8S ribosomal RNA gene, and internal transcribed spacer 2, complete sequence; and 28S ribosomal RNA gene, partial sequence
NJ2018077	gi|1049568313|gb|KX147251.1|	897	4	1	21	916	9	905	0	1629	96	99.443	Usnea aurantiacoatra isolate 2131C0001ASBM100074 18S ribosomal RNA gene, partial sequence; internal transcribed spacer 1, 5.8S ribosomal RNA gene, and internal transcribed spacer 2, complete sequence; and 26S ribosomal RNA gene, partial sequence
NJ2018077	gi|1049568305|gb|KX147243.1|	897	4	1	21	916	6	902	0	1629	96	99.443	Usnea aurantiacoatra isolate 2131C0001ASBM100066 18S ribosomal RNA gene, partial sequence; internal transcribed spacer 1, 5.8S ribosomal RNA gene, and internal transcribed spacer 2, complete sequence; and 26S ribosomal RNA gene, partial sequence
Parmotrema clavuliferum (16 strains)
QJ2_5	gi|1004116046|gb|KU354436.1|	874	0	1	2	874	15	888	0	1607	99	99.886	Parmotrema clavuliferum voucher K.H. Moon 13383 18S ribosomal RNA gene, partial sequence; internal transcribed spacer 1, 5.8S ribosomal RNA gene, and internal transcribed spacer 2, complete sequence; and 28S ribosomal RNA gene, partial sequence
QJ2_5	gi|1004116036|gb|KP942521.1|	874	0	1	2	874	5	878	0	1607	99	99.886	Parmotrema clavuliferum voucher K.H. Moon 14846 18S ribosomal RNA gene, partial sequence; internal transcribed spacer 1, 5.8S ribosomal RNA gene, and internal transcribed spacer 2, complete sequence; and 28S ribosomal RNA gene, partial sequence
QJ2_5	gi|752843422|gb|KM983361.1|	874	0	1	2	874	12	885	0	1607	99	99.886	Parmotrema clavuliferum voucher K.H. Moon 13989 18S ribosomal RNA gene, partial sequence; internal transcribed spacer 1, 5.8S ribosomal RNA gene, and internal transcribed spacer 2, complete sequence; and 28S ribosomal RNA gene, partial sequence
QJ2_5	gi|752843410|gb|KM983349.1|	869	0	0	6	874	1	869	0	1605	99	100	Parmotrema clavuliferum voucher K.H. Moon 13626 18S ribosomal RNA gene, partial sequence; internal transcribed spacer 1, 5.8S ribosomal RNA gene, and internal transcribed spacer 2, complete sequence; and 28S ribosomal RNA gene, partial sequence
QJ2_5	gi|752843409|gb|KM983348.1|	869	0	0	6	874	1	869	0	1605	99	100	Parmotrema clavuliferum voucher K.H. Moon 13620 18S ribosomal RNA gene, partial sequence; internal transcribed spacer 1, 5.8S ribosomal RNA gene, and internal transcribed spacer 2, complete sequence; and 28S ribosomal RNA gene, partial sequence
QJ2_5	gi|1004116051|gb|KU354441.1|	874	1	1	2	874	2	875	0	1602	99	99.771	Parmotrema clavuliferum voucher K.H. Moon 13600 18S ribosomal RNA gene, partial sequence; internal transcribed spacer 1, 5.8S ribosomal RNA gene, and internal transcribed spacer 2, complete sequence; and 28S ribosomal RNA gene, partial sequence
QJ2_5	gi|1004116050|gb|KU354440.1|	874	1	1	2	874	3	876	0	1602	99	99.771	Parmotrema clavuliferum voucher K.H. Moon 13450 18S ribosomal RNA gene, partial sequence; internal transcribed spacer 1, 5.8S ribosomal RNA gene, and internal transcribed spacer 2, complete sequence; and 28S ribosomal RNA gene, partial sequence
QJ2_5	gi|752843420|gb|KM983359.1|	874	1	1	2	874	4	877	0	1602	99	99.771	Parmotrema clavuliferum voucher K.H. Moon 13971 18S ribosomal RNA gene, partial sequence; internal transcribed spacer 1, 5.8S ribosomal RNA gene, and internal transcribed spacer 2, complete sequence; and 28S ribosomal RNA gene, partial sequence
QJ2_5	gi|752843419|gb|KM983358.1|	874	1	1	2	874	4	877	0	1602	99	99.771	Parmotrema clavuliferum voucher K.H. Moon 13857 18S ribosomal RNA gene, partial sequence; internal transcribed spacer 1, 5.8S ribosomal RNA gene, and internal transcribed spacer 2, complete sequence; and 28S ribosomal RNA gene, partial sequence
QJ2_5	gi|752843406|gb|KM983345.1|	870	1	0	5	874	4	873	0	1602	99	99.885	Parmotrema clavuliferum voucher K.H. Moon 13488 18S ribosomal RNA gene, partial sequence; internal transcribed spacer 1, 5.8S ribosomal RNA gene, and internal transcribed spacer 2, complete sequence; and 28S ribosomal RNA gene, partial sequence
QJ2_6	gi|1004116046|gb|KU354436.1|	883	0	0	19	901	12	894	0	1631	98	100	Parmotrema clavuliferum voucher K.H. Moon 13383 18S ribosomal RNA gene, partial sequence; internal transcribed spacer 1, 5.8S ribosomal RNA gene, and internal transcribed spacer 2, complete sequence; and 28S ribosomal RNA gene, partial sequence
QJ2_6	gi|752843422|gb|KM983361.1|	883	0	0	19	901	9	891	0	1631	98	100	Parmotrema clavuliferum voucher K.H. Moon 13989 18S ribosomal RNA gene, partial sequence; internal transcribed spacer 1, 5.8S ribosomal RNA gene, and internal transcribed spacer 2, complete sequence; and 28S ribosomal RNA gene, partial sequence
QJ2_6	gi|752843403|gb|KM983342.1|	883	1	0	19	901	1	883	0	1626	98	99.887	Parmotrema clavuliferum voucher K.H. Moon 13447 18S ribosomal RNA gene, partial sequence; internal transcribed spacer 1, 5.8S ribosomal RNA gene, and internal transcribed spacer 2, complete sequence; and 28S ribosomal RNA gene, partial sequence
QJ2_6	gi|1004116050|gb|KU354440.1|	882	1	0	20	901	1	882	0	1624	98	99.887	Parmotrema clavuliferum voucher K.H. Moon 13450 18S ribosomal RNA gene, partial sequence; internal transcribed spacer 1, 5.8S ribosomal RNA gene, and internal transcribed spacer 2, complete sequence; and 28S ribosomal RNA gene, partial sequence
QJ2_6	gi|1004116051|gb|KU354441.1|	881	1	0	21	901	1	881	0	1622	98	99.886	Parmotrema clavuliferum voucher K.H. Moon 13600 18S ribosomal RNA gene, partial sequence; internal transcribed spacer 1, 5.8S ribosomal RNA gene, and internal transcribed spacer 2, complete sequence; and 28S ribosomal RNA gene, partial sequence
QJ2_6	gi|1004116036|gb|KP942521.1|	878	0	0	19	896	2	879	0	1622	97	100	Parmotrema clavuliferum voucher K.H. Moon 14846 18S ribosomal RNA gene, partial sequence; internal transcribed spacer 1, 5.8S ribosomal RNA gene, and internal transcribed spacer 2, complete sequence; and 28S ribosomal RNA gene, partial sequence
QJ2_6	gi|752843416|gb|KM983355.1|	884	1	1	19	901	1	884	0	1620	98	99.774	Parmotrema clavuliferum voucher K.H. Moon 13818 18S ribosomal RNA gene, partial sequence; internal transcribed spacer 1, 5.8S ribosomal RNA gene, and internal transcribed spacer 2, complete sequence; and 28S ribosomal RNA gene, partial sequence
QJ2_6	gi|752843406|gb|KM983345.1|	879	1	0	23	901	1	879	0	1618	97	99.886	Parmotrema clavuliferum voucher K.H. Moon 13488 18S ribosomal RNA gene, partial sequence; internal transcribed spacer 1, 5.8S ribosomal RNA gene, and internal transcribed spacer 2, complete sequence; and 28S ribosomal RNA gene, partial sequence
QJ2_6	gi|752843420|gb|KM983359.1|	878	1	0	19	896	1	878	0	1616	97	99.886	Parmotrema clavuliferum voucher K.H. Moon 13971 18S ribosomal RNA gene, partial sequence; internal transcribed spacer 1, 5.8S ribosomal RNA gene, and internal transcribed spacer 2, complete sequence; and 28S ribosomal RNA gene, partial sequence
QJ2_6	gi|752843410|gb|KM983349.1|	875	0	0	27	901	1	875	0	1616	97	100	Parmotrema clavuliferum voucher K.H. Moon 13626 18S ribosomal RNA gene, partial sequence; internal transcribed spacer 1, 5.8S ribosomal RNA gene, and internal transcribed spacer 2, complete sequence; and 28S ribosomal RNA gene, partial sequence
QJ2_9	gi|1004116047|gb|KU354437.1|	840	3	1	1	839	26	865	0	1528	99	99.524	Parmotrema clavuliferum voucher K.H. Moon 13384 18S ribosomal RNA gene, partial sequence; internal transcribed spacer 1, 5.8S ribosomal RNA gene, and internal transcribed spacer 2, complete sequence; and 28S ribosomal RNA gene, partial sequence
QJ2_9	gi|1004116046|gb|KU354436.1|	840	3	1	1	839	56	895	0	1528	99	99.524	Parmotrema clavuliferum voucher K.H. Moon 13383 18S ribosomal RNA gene, partial sequence; internal transcribed spacer 1, 5.8S ribosomal RNA gene, and internal transcribed spacer 2, complete sequence; and 28S ribosomal RNA gene, partial sequence
QJ2_9	gi|1004116036|gb|KP942521.1|	833	2	0	1	833	46	878	0	1528	99	99.76	Parmotrema clavuliferum voucher K.H. Moon 14846 18S ribosomal RNA gene, partial sequence; internal transcribed spacer 1, 5.8S ribosomal RNA gene, and internal transcribed spacer 2, complete sequence; and 28S ribosomal RNA gene, partial sequence
QJ2_9	gi|752843422|gb|KM983361.1|	840	3	1	1	839	53	892	0	1528	99	99.524	Parmotrema clavuliferum voucher K.H. Moon 13989 18S ribosomal RNA gene, partial sequence; internal transcribed spacer 1, 5.8S ribosomal RNA gene, and internal transcribed spacer 2, complete sequence; and 28S ribosomal RNA gene, partial sequence
QJ2_9	gi|752843410|gb|KM983349.1|	840	3	1	1	839	37	876	0	1528	99	99.524	Parmotrema clavuliferum voucher K.H. Moon 13626 18S ribosomal RNA gene, partial sequence; internal transcribed spacer 1, 5.8S ribosomal RNA gene, and internal transcribed spacer 2, complete sequence; and 28S ribosomal RNA gene, partial sequence
QJ2_9	gi|752843409|gb|KM983348.1|	833	2	0	1	833	37	869	0	1528	99	99.76	Parmotrema clavuliferum voucher K.H. Moon 13620 18S ribosomal RNA gene, partial sequence; internal transcribed spacer 1, 5.8S ribosomal RNA gene, and internal transcribed spacer 2, complete sequence; and 28S ribosomal RNA gene, partial sequence
QJ2_9	gi|752843419|gb|KM983358.1|	834	3	0	1	834	45	878	0	1524	99	99.64	Parmotrema clavuliferum voucher K.H. Moon 13857 18S ribosomal RNA gene, partial sequence; internal transcribed spacer 1, 5.8S ribosomal RNA gene, and internal transcribed spacer 2, complete sequence; and 28S ribosomal RNA gene, partial sequence
QJ2_9	gi|752843419|gb|KM983358.1|	41	0	0	1	41	922	962	3.85e-09	76.8	99	100	Parmotrema clavuliferum voucher K.H. Moon 13857 18S ribosomal RNA gene, partial sequence; internal transcribed spacer 1, 5.8S ribosomal RNA gene, and internal transcribed spacer 2, complete sequence; and 28S ribosomal RNA gene, partial sequence
QJ2_9	gi|1004116051|gb|KU354441.1|	840	4	1	1	839	43	882	0	1522	99	99.405	Parmotrema clavuliferum voucher K.H. Moon 13600 18S ribosomal RNA gene, partial sequence; internal transcribed spacer 1, 5.8S ribosomal RNA gene, and internal transcribed spacer 2, complete sequence; and 28S ribosomal RNA gene, partial sequence
QJ2_9	gi|1004116050|gb|KU354440.1|	840	4	1	1	839	44	883	0	1522	99	99.405	Parmotrema clavuliferum voucher K.H. Moon 13450 18S ribosomal RNA gene, partial sequence; internal transcribed spacer 1, 5.8S ribosomal RNA gene, and internal transcribed spacer 2, complete sequence; and 28S ribosomal RNA gene, partial sequence
QJ2_9	gi|752843420|gb|KM983359.1|	833	3	0	1	833	45	877	0	1522	99	99.64	Parmotrema clavuliferum voucher K.H. Moon 13971 18S ribosomal RNA gene, partial sequence; internal transcribed spacer 1, 5.8S ribosomal RNA gene, and internal transcribed spacer 2, complete sequence; and 28S ribosomal RNA gene, partial sequence
QJ2_9	gi|752843420|gb|KM983359.1|	40	0	0	1	40	926	965	1.38e-08	75	99	100	Parmotrema clavuliferum voucher K.H. Moon 13971 18S ribosomal RNA gene, partial sequence; internal transcribed spacer 1, 5.8S ribosomal RNA gene, and internal transcribed spacer 2, complete sequence; and 28S ribosomal RNA gene, partial sequence
QJ2_10	gi|1004116048|gb|KU354438.1|	833	0	0	2	834	22	854	0	1539	99	100	Parmotrema clavuliferum voucher K.H. Moon 13397 18S ribosomal RNA gene, partial sequence; internal transcribed spacer 1, 5.8S ribosomal RNA gene, and internal transcribed spacer 2, complete sequence; and 28S ribosomal RNA gene, partial sequence
QJ2_10	gi|1004116047|gb|KU354437.1|	833	0	0	2	834	7	839	0	1539	99	100	Parmotrema clavuliferum voucher K.H. Moon 13384 18S ribosomal RNA gene, partial sequence; internal transcribed spacer 1, 5.8S ribosomal RNA gene, and internal transcribed spacer 2, complete sequence; and 28S ribosomal RNA gene, partial sequence
QJ2_10	gi|1004116046|gb|KU354436.1|	833	0	0	2	834	37	869	0	1539	99	100	Parmotrema clavuliferum voucher K.H. Moon 13383 18S ribosomal RNA gene, partial sequence; internal transcribed spacer 1, 5.8S ribosomal RNA gene, and internal transcribed spacer 2, complete sequence; and 28S ribosomal RNA gene, partial sequence
QJ2_10	gi|1004116045|gb|KU354435.1|	833	0	0	2	834	4	836	0	1539	99	100	Parmotrema clavuliferum voucher K.H. Moon 13026 18S ribosomal RNA gene, partial sequence; internal transcribed spacer 1 and 5.8S ribosomal RNA gene, complete sequence; and internal transcribed spacer 2, partial sequence
QJ2_10	gi|1004116036|gb|KP942521.1|	833	0	0	2	834	27	859	0	1539	99	100	Parmotrema clavuliferum voucher K.H. Moon 14846 18S ribosomal RNA gene, partial sequence; internal transcribed spacer 1, 5.8S ribosomal RNA gene, and internal transcribed spacer 2, complete sequence; and 28S ribosomal RNA gene, partial sequence
QJ2_10	gi|1004116035|gb|KP942520.1|	833	0	0	2	834	21	853	0	1539	99	100	Parmotrema clavuliferum voucher K.H. Moon 14835 18S ribosomal RNA gene, partial sequence; internal transcribed spacer 1, 5.8S ribosomal RNA gene, and internal transcribed spacer 2, complete sequence; and 28S ribosomal RNA gene, partial sequence
QJ2_10	gi|752843422|gb|KM983361.1|	833	0	0	2	834	34	866	0	1539	99	100	Parmotrema clavuliferum voucher K.H. Moon 13989 18S ribosomal RNA gene, partial sequence; internal transcribed spacer 1, 5.8S ribosomal RNA gene, and internal transcribed spacer 2, complete sequence; and 28S ribosomal RNA gene, partial sequence
QJ2_10	gi|752843410|gb|KM983349.1|	833	0	0	2	834	18	850	0	1539	99	100	Parmotrema clavuliferum voucher K.H. Moon 13626 18S ribosomal RNA gene, partial sequence; internal transcribed spacer 1, 5.8S ribosomal RNA gene, and internal transcribed spacer 2, complete sequence; and 28S ribosomal RNA gene, partial sequence
QJ2_10	gi|752843409|gb|KM983348.1|	833	0	0	2	834	18	850	0	1539	99	100	Parmotrema clavuliferum voucher K.H. Moon 13620 18S ribosomal RNA gene, partial sequence; internal transcribed spacer 1, 5.8S ribosomal RNA gene, and internal transcribed spacer 2, complete sequence; and 28S ribosomal RNA gene, partial sequence
QJ2_10	gi|1004116052|gb|KU354442.1|	833	1	0	2	834	10	842	0	1533	99	99.88	Parmotrema clavuliferum voucher K.H. Moon 13854 18S ribosomal RNA gene, partial sequence; internal transcribed spacer 1, 5.8S ribosomal RNA gene, and internal transcribed spacer 2, complete sequence; and 28S ribosomal RNA gene, partial sequence
QJ3_9	gi|752843422|gb|KM983361.1|	886	0	0	3	888	9	894	0	1637	98	100	Parmotrema clavuliferum voucher K.H. Moon 13989 18S ribosomal RNA gene, partial sequence; internal transcribed spacer 1, 5.8S ribosomal RNA gene, and internal transcribed spacer 2, complete sequence; and 28S ribosomal RNA gene, partial sequence
QJ3_9	gi|1004116046|gb|KU354436.1|	885	0	0	3	887	12	896	0	1635	98	100	Parmotrema clavuliferum voucher K.H. Moon 13383 18S ribosomal RNA gene, partial sequence; internal transcribed spacer 1, 5.8S ribosomal RNA gene, and internal transcribed spacer 2, complete sequence; and 28S ribosomal RNA gene, partial sequence
QJ3_9	gi|1004116050|gb|KU354440.1|	889	2	0	4	892	1	889	0	1631	98	99.775	Parmotrema clavuliferum voucher K.H. Moon 13450 18S ribosomal RNA gene, partial sequence; internal transcribed spacer 1, 5.8S ribosomal RNA gene, and internal transcribed spacer 2, complete sequence; and 28S ribosomal RNA gene, partial sequence
QJ3_9	gi|752843403|gb|KM983342.1|	886	1	0	3	888	1	886	0	1631	98	99.887	Parmotrema clavuliferum voucher K.H. Moon 13447 18S ribosomal RNA gene, partial sequence; internal transcribed spacer 1, 5.8S ribosomal RNA gene, and internal transcribed spacer 2, complete sequence; and 28S ribosomal RNA gene, partial sequence
QJ3_9	gi|1004116051|gb|KU354441.1|	888	2	0	5	892	1	888	0	1629	98	99.775	Parmotrema clavuliferum voucher K.H. Moon 13600 18S ribosomal RNA gene, partial sequence; internal transcribed spacer 1, 5.8S ribosomal RNA gene, and internal transcribed spacer 2, complete sequence; and 28S ribosomal RNA gene, partial sequence
QJ3_9	gi|752843416|gb|KM983355.1|	886	1	1	3	887	1	886	0	1624	98	99.774	Parmotrema clavuliferum voucher K.H. Moon 13818 18S ribosomal RNA gene, partial sequence; internal transcribed spacer 1, 5.8S ribosomal RNA gene, and internal transcribed spacer 2, complete sequence; and 28S ribosomal RNA gene, partial sequence
QJ3_9	gi|752843406|gb|KM983345.1|	882	1	0	7	888	1	882	0	1624	97	99.887	Parmotrema clavuliferum voucher K.H. Moon 13488 18S ribosomal RNA gene, partial sequence; internal transcribed spacer 1, 5.8S ribosomal RNA gene, and internal transcribed spacer 2, complete sequence; and 28S ribosomal RNA gene, partial sequence
QJ3_9	gi|1004116036|gb|KP942521.1|	878	0	0	3	880	2	879	0	1622	97	100	Parmotrema clavuliferum voucher K.H. Moon 14846 18S ribosomal RNA gene, partial sequence; internal transcribed spacer 1, 5.8S ribosomal RNA gene, and internal transcribed spacer 2, complete sequence; and 28S ribosomal RNA gene, partial sequence
QJ3_9	gi|752843410|gb|KM983349.1|	876	0	0	11	886	1	876	0	1618	97	100	Parmotrema clavuliferum voucher K.H. Moon 13626 18S ribosomal RNA gene, partial sequence; internal transcribed spacer 1, 5.8S ribosomal RNA gene, and internal transcribed spacer 2, complete sequence; and 28S ribosomal RNA gene, partial sequence
QJ3_9	gi|752843420|gb|KM983359.1|	878	1	0	3	880	1	878	0	1616	97	99.886	Parmotrema clavuliferum voucher K.H. Moon 13971 18S ribosomal RNA gene, partial sequence; internal transcribed spacer 1, 5.8S ribosomal RNA gene, and internal transcribed spacer 2, complete sequence; and 28S ribosomal RNA gene, partial sequence
QJ4_2	gi|752843422|gb|KM983361.1|	886	1	1	1	885	9	894	0	1624	99	99.774	Parmotrema clavuliferum voucher K.H. Moon 13989 18S ribosomal RNA gene, partial sequence; internal transcribed spacer 1, 5.8S ribosomal RNA gene, and internal transcribed spacer 2, complete sequence; and 28S ribosomal RNA gene, partial sequence
QJ4_2	gi|1004116046|gb|KU354436.1|	885	1	1	1	884	12	896	0	1622	99	99.774	Parmotrema clavuliferum voucher K.H. Moon 13383 18S ribosomal RNA gene, partial sequence; internal transcribed spacer 1, 5.8S ribosomal RNA gene, and internal transcribed spacer 2, complete sequence; and 28S ribosomal RNA gene, partial sequence
QJ4_2	gi|752843403|gb|KM983342.1|	886	2	1	1	885	1	886	0	1618	99	99.661	Parmotrema clavuliferum voucher K.H. Moon 13447 18S ribosomal RNA gene, partial sequence; internal transcribed spacer 1, 5.8S ribosomal RNA gene, and internal transcribed spacer 2, complete sequence; and 28S ribosomal RNA gene, partial sequence
QJ4_2	gi|1004116050|gb|KU354440.1|	885	2	1	2	885	1	885	0	1616	99	99.661	Parmotrema clavuliferum voucher K.H. Moon 13450 18S ribosomal RNA gene, partial sequence; internal transcribed spacer 1, 5.8S ribosomal RNA gene, and internal transcribed spacer 2, complete sequence; and 28S ribosomal RNA gene, partial sequence
QJ4_2	gi|1004116051|gb|KU354441.1|	884	2	1	3	885	1	884	0	1615	99	99.661	Parmotrema clavuliferum voucher K.H. Moon 13600 18S ribosomal RNA gene, partial sequence; internal transcribed spacer 1, 5.8S ribosomal RNA gene, and internal transcribed spacer 2, complete sequence; and 28S ribosomal RNA gene, partial sequence
QJ4_2	gi|752843416|gb|KM983355.1|	886	2	2	1	884	1	886	0	1613	99	99.549	Parmotrema clavuliferum voucher K.H. Moon 13818 18S ribosomal RNA gene, partial sequence; internal transcribed spacer 1, 5.8S ribosomal RNA gene, and internal transcribed spacer 2, complete sequence; and 28S ribosomal RNA gene, partial sequence
QJ4_2	gi|752843406|gb|KM983345.1|	882	2	1	5	885	1	882	0	1611	99	99.66	Parmotrema clavuliferum voucher K.H. Moon 13488 18S ribosomal RNA gene, partial sequence; internal transcribed spacer 1, 5.8S ribosomal RNA gene, and internal transcribed spacer 2, complete sequence; and 28S ribosomal RNA gene, partial sequence
QJ4_2	gi|1004116036|gb|KP942521.1|	878	1	1	1	877	2	879	0	1609	99	99.772	Parmotrema clavuliferum voucher K.H. Moon 14846 18S ribosomal RNA gene, partial sequence; internal transcribed spacer 1, 5.8S ribosomal RNA gene, and internal transcribed spacer 2, complete sequence; and 28S ribosomal RNA gene, partial sequence
QJ4_2	gi|752843410|gb|KM983349.1|	876	1	1	9	883	1	876	0	1605	99	99.772	Parmotrema clavuliferum voucher K.H. Moon 13626 18S ribosomal RNA gene, partial sequence; internal transcribed spacer 1, 5.8S ribosomal RNA gene, and internal transcribed spacer 2, complete sequence; and 28S ribosomal RNA gene, partial sequence
QJ4_2	gi|752843420|gb|KM983359.1|	878	2	1	1	877	1	878	0	1604	99	99.658	Parmotrema clavuliferum voucher K.H. Moon 13971 18S ribosomal RNA gene, partial sequence; internal transcribed spacer 1, 5.8S ribosomal RNA gene, and internal transcribed spacer 2, complete sequence; and 28S ribosomal RNA gene, partial sequence
QJ4_4	gi|752843422|gb|KM983361.1|	889	0	0	1	889	6	894	0	1642	100	100	Parmotrema clavuliferum voucher K.H. Moon 13989 18S ribosomal RNA gene, partial sequence; internal transcribed spacer 1, 5.8S ribosomal RNA gene, and internal transcribed spacer 2, complete sequence; and 28S ribosomal RNA gene, partial sequence
QJ4_4	gi|1004116046|gb|KU354436.1|	888	0	0	1	888	9	896	0	1640	99	100	Parmotrema clavuliferum voucher K.H. Moon 13383 18S ribosomal RNA gene, partial sequence; internal transcribed spacer 1, 5.8S ribosomal RNA gene, and internal transcribed spacer 2, complete sequence; and 28S ribosomal RNA gene, partial sequence
QJ4_4	gi|752843403|gb|KM983342.1|	886	1	0	4	889	1	886	0	1631	99	99.887	Parmotrema clavuliferum voucher K.H. Moon 13447 18S ribosomal RNA gene, partial sequence; internal transcribed spacer 1, 5.8S ribosomal RNA gene, and internal transcribed spacer 2, complete sequence; and 28S ribosomal RNA gene, partial sequence
QJ4_4	gi|1004116050|gb|KU354440.1|	885	1	0	5	889	1	885	0	1629	99	99.887	Parmotrema clavuliferum voucher K.H. Moon 13450 18S ribosomal RNA gene, partial sequence; internal transcribed spacer 1, 5.8S ribosomal RNA gene, and internal transcribed spacer 2, complete sequence; and 28S ribosomal RNA gene, partial sequence
QJ4_4	gi|1004116051|gb|KU354441.1|	884	1	0	6	889	1	884	0	1628	99	99.887	Parmotrema clavuliferum voucher K.H. Moon 13600 18S ribosomal RNA gene, partial sequence; internal transcribed spacer 1, 5.8S ribosomal RNA gene, and internal transcribed spacer 2, complete sequence; and 28S ribosomal RNA gene, partial sequence
QJ4_4	gi|1004116036|gb|KP942521.1|	879	0	0	3	881	1	879	0	1624	99	100	Parmotrema clavuliferum voucher K.H. Moon 14846 18S ribosomal RNA gene, partial sequence; internal transcribed spacer 1, 5.8S ribosomal RNA gene, and internal transcribed spacer 2, complete sequence; and 28S ribosomal RNA gene, partial sequence
QJ4_4	gi|752843416|gb|KM983355.1|	886	1	1	4	888	1	886	0	1624	99	99.774	Parmotrema clavuliferum voucher K.H. Moon 13818 18S ribosomal RNA gene, partial sequence; internal transcribed spacer 1, 5.8S ribosomal RNA gene, and internal transcribed spacer 2, complete sequence; and 28S ribosomal RNA gene, partial sequence
QJ4_4	gi|752843406|gb|KM983345.1|	882	1	0	8	889	1	882	0	1624	99	99.887	Parmotrema clavuliferum voucher K.H. Moon 13488 18S ribosomal RNA gene, partial sequence; internal transcribed spacer 1, 5.8S ribosomal RNA gene, and internal transcribed spacer 2, complete sequence; and 28S ribosomal RNA gene, partial sequence
QJ4_4	gi|752843410|gb|KM983349.1|	876	0	0	12	887	1	876	0	1618	99	100	Parmotrema clavuliferum voucher K.H. Moon 13626 18S ribosomal RNA gene, partial sequence; internal transcribed spacer 1, 5.8S ribosomal RNA gene, and internal transcribed spacer 2, complete sequence; and 28S ribosomal RNA gene, partial sequence
QJ4_4	gi|752843420|gb|KM983359.1|	878	1	0	4	881	1	878	0	1616	99	99.886	Parmotrema clavuliferum voucher K.H. Moon 13971 18S ribosomal RNA gene, partial sequence; internal transcribed spacer 1, 5.8S ribosomal RNA gene, and internal transcribed spacer 2, complete sequence; and 28S ribosomal RNA gene, partial sequence
QJ4_7	gi|1004116046|gb|KU354436.1|	885	0	0	3	887	12	896	0	1635	99	100	Parmotrema clavuliferum voucher K.H. Moon 13383 18S ribosomal RNA gene, partial sequence; internal transcribed spacer 1, 5.8S ribosomal RNA gene, and internal transcribed spacer 2, complete sequence; and 28S ribosomal RNA gene, partial sequence
QJ4_7	gi|752843422|gb|KM983361.1|	885	0	0	3	887	9	893	0	1635	99	100	Parmotrema clavuliferum voucher K.H. Moon 13989 18S ribosomal RNA gene, partial sequence; internal transcribed spacer 1, 5.8S ribosomal RNA gene, and internal transcribed spacer 2, complete sequence; and 28S ribosomal RNA gene, partial sequence
QJ4_7	gi|752843403|gb|KM983342.1|	885	1	0	3	887	1	885	0	1629	99	99.887	Parmotrema clavuliferum voucher K.H. Moon 13447 18S ribosomal RNA gene, partial sequence; internal transcribed spacer 1, 5.8S ribosomal RNA gene, and internal transcribed spacer 2, complete sequence; and 28S ribosomal RNA gene, partial sequence
QJ4_7	gi|1004116050|gb|KU354440.1|	884	1	0	4	887	1	884	0	1628	99	99.887	Parmotrema clavuliferum voucher K.H. Moon 13450 18S ribosomal RNA gene, partial sequence; internal transcribed spacer 1, 5.8S ribosomal RNA gene, and internal transcribed spacer 2, complete sequence; and 28S ribosomal RNA gene, partial sequence
QJ4_7	gi|1004116051|gb|KU354441.1|	883	1	0	5	887	1	883	0	1626	99	99.887	Parmotrema clavuliferum voucher K.H. Moon 13600 18S ribosomal RNA gene, partial sequence; internal transcribed spacer 1, 5.8S ribosomal RNA gene, and internal transcribed spacer 2, complete sequence; and 28S ribosomal RNA gene, partial sequence
QJ4_7	gi|752843416|gb|KM983355.1|	886	1	1	3	887	1	886	0	1624	99	99.774	Parmotrema clavuliferum voucher K.H. Moon 13818 18S ribosomal RNA gene, partial sequence; internal transcribed spacer 1, 5.8S ribosomal RNA gene, and internal transcribed spacer 2, complete sequence; and 28S ribosomal RNA gene, partial sequence
QJ4_7	gi|1004116036|gb|KP942521.1|	878	0	0	3	880	2	879	0	1622	99	100	Parmotrema clavuliferum voucher K.H. Moon 14846 18S ribosomal RNA gene, partial sequence; internal transcribed spacer 1, 5.8S ribosomal RNA gene, and internal transcribed spacer 2, complete sequence; and 28S ribosomal RNA gene, partial sequence
QJ4_7	gi|752843406|gb|KM983345.1|	881	1	0	7	887	1	881	0	1622	99	99.886	Parmotrema clavuliferum voucher K.H. Moon 13488 18S ribosomal RNA gene, partial sequence; internal transcribed spacer 1, 5.8S ribosomal RNA gene, and internal transcribed spacer 2, complete sequence; and 28S ribosomal RNA gene, partial sequence
QJ4_7	gi|752843410|gb|KM983349.1|	876	0	0	11	886	1	876	0	1618	99	100	Parmotrema clavuliferum voucher K.H. Moon 13626 18S ribosomal RNA gene, partial sequence; internal transcribed spacer 1, 5.8S ribosomal RNA gene, and internal transcribed spacer 2, complete sequence; and 28S ribosomal RNA gene, partial sequence
QJ4_7	gi|752843420|gb|KM983359.1|	878	1	0	3	880	1	878	0	1616	99	99.886	Parmotrema clavuliferum voucher K.H. Moon 13971 18S ribosomal RNA gene, partial sequence; internal transcribed spacer 1, 5.8S ribosomal RNA gene, and internal transcribed spacer 2, complete sequence; and 28S ribosomal RNA gene, partial sequence
QJ4_10	gi|752843422|gb|KM983361.1|	889	1	1	1	888	6	894	0	1629	98	99.775	Parmotrema clavuliferum voucher K.H. Moon 13989 18S ribosomal RNA gene, partial sequence; internal transcribed spacer 1, 5.8S ribosomal RNA gene, and internal transcribed spacer 2, complete sequence; and 28S ribosomal RNA gene, partial sequence
QJ4_10	gi|1004116046|gb|KU354436.1|	888	1	1	1	887	9	896	0	1628	98	99.775	Parmotrema clavuliferum voucher K.H. Moon 13383 18S ribosomal RNA gene, partial sequence; internal transcribed spacer 1, 5.8S ribosomal RNA gene, and internal transcribed spacer 2, complete sequence; and 28S ribosomal RNA gene, partial sequence
QJ4_10	gi|1004116050|gb|KU354440.1|	889	3	1	5	892	1	889	0	1618	98	99.55	Parmotrema clavuliferum voucher K.H. Moon 13450 18S ribosomal RNA gene, partial sequence; internal transcribed spacer 1, 5.8S ribosomal RNA gene, and internal transcribed spacer 2, complete sequence; and 28S ribosomal RNA gene, partial sequence
QJ4_10	gi|752843403|gb|KM983342.1|	886	2	1	4	888	1	886	0	1618	97	99.661	Parmotrema clavuliferum voucher K.H. Moon 13447 18S ribosomal RNA gene, partial sequence; internal transcribed spacer 1, 5.8S ribosomal RNA gene, and internal transcribed spacer 2, complete sequence; and 28S ribosomal RNA gene, partial sequence
QJ4_10	gi|1004116051|gb|KU354441.1|	888	3	1	6	892	1	888	0	1616	98	99.55	Parmotrema clavuliferum voucher K.H. Moon 13600 18S ribosomal RNA gene, partial sequence; internal transcribed spacer 1, 5.8S ribosomal RNA gene, and internal transcribed spacer 2, complete sequence; and 28S ribosomal RNA gene, partial sequence
QJ4_10	gi|752843416|gb|KM983355.1|	886	2	2	4	887	1	886	0	1613	97	99.549	Parmotrema clavuliferum voucher K.H. Moon 13818 18S ribosomal RNA gene, partial sequence; internal transcribed spacer 1, 5.8S ribosomal RNA gene, and internal transcribed spacer 2, complete sequence; and 28S ribosomal RNA gene, partial sequence
QJ4_10	gi|1004116036|gb|KP942521.1|	879	1	1	3	880	1	879	0	1611	97	99.772	Parmotrema clavuliferum voucher K.H. Moon 14846 18S ribosomal RNA gene, partial sequence; internal transcribed spacer 1, 5.8S ribosomal RNA gene, and internal transcribed spacer 2, complete sequence; and 28S ribosomal RNA gene, partial sequence
QJ4_10	gi|752843406|gb|KM983345.1|	882	2	1	8	888	1	882	0	1611	97	99.66	Parmotrema clavuliferum voucher K.H. Moon 13488 18S ribosomal RNA gene, partial sequence; internal transcribed spacer 1, 5.8S ribosomal RNA gene, and internal transcribed spacer 2, complete sequence; and 28S ribosomal RNA gene, partial sequence
QJ4_10	gi|752843410|gb|KM983349.1|	876	1	1	12	886	1	876	0	1605	96	99.772	Parmotrema clavuliferum voucher K.H. Moon 13626 18S ribosomal RNA gene, partial sequence; internal transcribed spacer 1, 5.8S ribosomal RNA gene, and internal transcribed spacer 2, complete sequence; and 28S ribosomal RNA gene, partial sequence
QJ4_10	gi|752843420|gb|KM983359.1|	878	2	1	4	880	1	878	0	1604	97	99.658	Parmotrema clavuliferum voucher K.H. Moon 13971 18S ribosomal RNA gene, partial sequence; internal transcribed spacer 1, 5.8S ribosomal RNA gene, and internal transcribed spacer 2, complete sequence; and 28S ribosomal RNA gene, partial sequence
QJ5_3	gi|1004116046|gb|KU354436.1|	883	1	0	3	885	12	894	0	1626	99	99.887	Parmotrema clavuliferum voucher K.H. Moon 13383 18S ribosomal RNA gene, partial sequence; internal transcribed spacer 1, 5.8S ribosomal RNA gene, and internal transcribed spacer 2, complete sequence; and 28S ribosomal RNA gene, partial sequence
QJ5_3	gi|752843422|gb|KM983361.1|	883	1	0	3	885	9	891	0	1626	99	99.887	Parmotrema clavuliferum voucher K.H. Moon 13989 18S ribosomal RNA gene, partial sequence; internal transcribed spacer 1, 5.8S ribosomal RNA gene, and internal transcribed spacer 2, complete sequence; and 28S ribosomal RNA gene, partial sequence
QJ5_3	gi|752843403|gb|KM983342.1|	883	2	0	3	885	1	883	0	1620	99	99.773	Parmotrema clavuliferum voucher K.H. Moon 13447 18S ribosomal RNA gene, partial sequence; internal transcribed spacer 1, 5.8S ribosomal RNA gene, and internal transcribed spacer 2, complete sequence; and 28S ribosomal RNA gene, partial sequence
QJ5_3	gi|1004116050|gb|KU354440.1|	882	2	0	4	885	1	882	0	1618	99	99.773	Parmotrema clavuliferum voucher K.H. Moon 13450 18S ribosomal RNA gene, partial sequence; internal transcribed spacer 1, 5.8S ribosomal RNA gene, and internal transcribed spacer 2, complete sequence; and 28S ribosomal RNA gene, partial sequence
QJ5_3	gi|1004116051|gb|KU354441.1|	881	2	0	5	885	1	881	0	1616	99	99.773	Parmotrema clavuliferum voucher K.H. Moon 13600 18S ribosomal RNA gene, partial sequence; internal transcribed spacer 1, 5.8S ribosomal RNA gene, and internal transcribed spacer 2, complete sequence; and 28S ribosomal RNA gene, partial sequence
QJ5_3	gi|1004116036|gb|KP942521.1|	878	1	0	3	880	2	879	0	1616	99	99.886	Parmotrema clavuliferum voucher K.H. Moon 14846 18S ribosomal RNA gene, partial sequence; internal transcribed spacer 1, 5.8S ribosomal RNA gene, and internal transcribed spacer 2, complete sequence; and 28S ribosomal RNA gene, partial sequence
QJ5_3	gi|752843416|gb|KM983355.1|	884	2	1	3	885	1	884	0	1615	99	99.661	Parmotrema clavuliferum voucher K.H. Moon 13818 18S ribosomal RNA gene, partial sequence; internal transcribed spacer 1, 5.8S ribosomal RNA gene, and internal transcribed spacer 2, complete sequence; and 28S ribosomal RNA gene, partial sequence
QJ5_3	gi|752843406|gb|KM983345.1|	879	2	0	7	885	1	879	0	1613	99	99.772	Parmotrema clavuliferum voucher K.H. Moon 13488 18S ribosomal RNA gene, partial sequence; internal transcribed spacer 1, 5.8S ribosomal RNA gene, and internal transcribed spacer 2, complete sequence; and 28S ribosomal RNA gene, partial sequence
QJ5_3	gi|752843420|gb|KM983359.1|	878	2	0	3	880	1	878	0	1611	99	99.772	Parmotrema clavuliferum voucher K.H. Moon 13971 18S ribosomal RNA gene, partial sequence; internal transcribed spacer 1, 5.8S ribosomal RNA gene, and internal transcribed spacer 2, complete sequence; and 28S ribosomal RNA gene, partial sequence
QJ5_3	gi|752843410|gb|KM983349.1|	875	1	0	11	885	1	875	0	1611	99	99.886	Parmotrema clavuliferum voucher K.H. Moon 13626 18S ribosomal RNA gene, partial sequence; internal transcribed spacer 1, 5.8S ribosomal RNA gene, and internal transcribed spacer 2, complete sequence; and 28S ribosomal RNA gene, partial sequence
QJ5_6	gi|752843422|gb|KM983361.1|	886	1	0	3	888	9	894	0	1631	99	99.887	Parmotrema clavuliferum voucher K.H. Moon 13989 18S ribosomal RNA gene, partial sequence; internal transcribed spacer 1, 5.8S ribosomal RNA gene, and internal transcribed spacer 2, complete sequence; and 28S ribosomal RNA gene, partial sequence
QJ5_6	gi|1004116046|gb|KU354436.1|	885	1	0	3	887	12	896	0	1629	99	99.887	Parmotrema clavuliferum voucher K.H. Moon 13383 18S ribosomal RNA gene, partial sequence; internal transcribed spacer 1, 5.8S ribosomal RNA gene, and internal transcribed spacer 2, complete sequence; and 28S ribosomal RNA gene, partial sequence
QJ5_6	gi|752843403|gb|KM983342.1|	886	2	0	3	888	1	886	0	1626	99	99.774	Parmotrema clavuliferum voucher K.H. Moon 13447 18S ribosomal RNA gene, partial sequence; internal transcribed spacer 1, 5.8S ribosomal RNA gene, and internal transcribed spacer 2, complete sequence; and 28S ribosomal RNA gene, partial sequence
QJ5_6	gi|1004116050|gb|KU354440.1|	885	2	0	4	888	1	885	0	1624	99	99.774	Parmotrema clavuliferum voucher K.H. Moon 13450 18S ribosomal RNA gene, partial sequence; internal transcribed spacer 1, 5.8S ribosomal RNA gene, and internal transcribed spacer 2, complete sequence; and 28S ribosomal RNA gene, partial sequence
QJ5_6	gi|1004116051|gb|KU354441.1|	884	2	0	5	888	1	884	0	1622	99	99.774	Parmotrema clavuliferum voucher K.H. Moon 13600 18S ribosomal RNA gene, partial sequence; internal transcribed spacer 1, 5.8S ribosomal RNA gene, and internal transcribed spacer 2, complete sequence; and 28S ribosomal RNA gene, partial sequence
QJ5_6	gi|752843416|gb|KM983355.1|	886	2	1	3	887	1	886	0	1618	99	99.661	Parmotrema clavuliferum voucher K.H. Moon 13818 18S ribosomal RNA gene, partial sequence; internal transcribed spacer 1, 5.8S ribosomal RNA gene, and internal transcribed spacer 2, complete sequence; and 28S ribosomal RNA gene, partial sequence
QJ5_6	gi|752843406|gb|KM983345.1|	882	2	0	7	888	1	882	0	1618	99	99.773	Parmotrema clavuliferum voucher K.H. Moon 13488 18S ribosomal RNA gene, partial sequence; internal transcribed spacer 1, 5.8S ribosomal RNA gene, and internal transcribed spacer 2, complete sequence; and 28S ribosomal RNA gene, partial sequence
QJ5_6	gi|1004116036|gb|KP942521.1|	878	1	0	3	880	2	879	0	1616	99	99.886	Parmotrema clavuliferum voucher K.H. Moon 14846 18S ribosomal RNA gene, partial sequence; internal transcribed spacer 1, 5.8S ribosomal RNA gene, and internal transcribed spacer 2, complete sequence; and 28S ribosomal RNA gene, partial sequence
QJ5_6	gi|752843410|gb|KM983349.1|	876	1	0	11	886	1	876	0	1613	99	99.886	Parmotrema clavuliferum voucher K.H. Moon 13626 18S ribosomal RNA gene, partial sequence; internal transcribed spacer 1, 5.8S ribosomal RNA gene, and internal transcribed spacer 2, complete sequence; and 28S ribosomal RNA gene, partial sequence
QJ5_6	gi|752843420|gb|KM983359.1|	878	2	0	3	880	1	878	0	1611	99	99.772	Parmotrema clavuliferum voucher K.H. Moon 13971 18S ribosomal RNA gene, partial sequence; internal transcribed spacer 1, 5.8S ribosomal RNA gene, and internal transcribed spacer 2, complete sequence; and 28S ribosomal RNA gene, partial sequence
QJ5_10	gi|752843422|gb|KM983361.1|	886	1	1	5	889	9	894	0	1624	98	99.774	Parmotrema clavuliferum voucher K.H. Moon 13989 18S ribosomal RNA gene, partial sequence; internal transcribed spacer 1, 5.8S ribosomal RNA gene, and internal transcribed spacer 2, complete sequence; and 28S ribosomal RNA gene, partial sequence
QJ5_10	gi|1004116046|gb|KU354436.1|	885	1	1	5	888	12	896	0	1622	98	99.774	Parmotrema clavuliferum voucher K.H. Moon 13383 18S ribosomal RNA gene, partial sequence; internal transcribed spacer 1, 5.8S ribosomal RNA gene, and internal transcribed spacer 2, complete sequence; and 28S ribosomal RNA gene, partial sequence
QJ5_10	gi|1004116051|gb|KU354441.1|	885	3	0	9	893	4	888	0	1618	98	99.661	Parmotrema clavuliferum voucher K.H. Moon 13600 18S ribosomal RNA gene, partial sequence; internal transcribed spacer 1, 5.8S ribosomal RNA gene, and internal transcribed spacer 2, complete sequence; and 28S ribosomal RNA gene, partial sequence
QJ5_10	gi|1004116050|gb|KU354440.1|	889	3	1	6	893	1	889	0	1618	98	99.55	Parmotrema clavuliferum voucher K.H. Moon 13450 18S ribosomal RNA gene, partial sequence; internal transcribed spacer 1, 5.8S ribosomal RNA gene, and internal transcribed spacer 2, complete sequence; and 28S ribosomal RNA gene, partial sequence
QJ5_10	gi|752843403|gb|KM983342.1|	886	2	1	5	889	1	886	0	1618	98	99.661	Parmotrema clavuliferum voucher K.H. Moon 13447 18S ribosomal RNA gene, partial sequence; internal transcribed spacer 1, 5.8S ribosomal RNA gene, and internal transcribed spacer 2, complete sequence; and 28S ribosomal RNA gene, partial sequence
QJ5_10	gi|752843406|gb|KM983345.1|	881	2	0	9	889	2	882	0	1616	98	99.773	Parmotrema clavuliferum voucher K.H. Moon 13488 18S ribosomal RNA gene, partial sequence; internal transcribed spacer 1, 5.8S ribosomal RNA gene, and internal transcribed spacer 2, complete sequence; and 28S ribosomal RNA gene, partial sequence
QJ5_10	gi|752843416|gb|KM983355.1|	886	2	2	5	888	1	886	0	1613	98	99.549	Parmotrema clavuliferum voucher K.H. Moon 13818 18S ribosomal RNA gene, partial sequence; internal transcribed spacer 1, 5.8S ribosomal RNA gene, and internal transcribed spacer 2, complete sequence; and 28S ribosomal RNA gene, partial sequence
QJ5_10	gi|752843410|gb|KM983349.1|	876	1	0	12	887	1	876	0	1613	97	99.886	Parmotrema clavuliferum voucher K.H. Moon 13626 18S ribosomal RNA gene, partial sequence; internal transcribed spacer 1, 5.8S ribosomal RNA gene, and internal transcribed spacer 2, complete sequence; and 28S ribosomal RNA gene, partial sequence
QJ5_10	gi|1004116036|gb|KP942521.1|	878	1	1	5	881	2	879	0	1609	97	99.772	Parmotrema clavuliferum voucher K.H. Moon 14846 18S ribosomal RNA gene, partial sequence; internal transcribed spacer 1, 5.8S ribosomal RNA gene, and internal transcribed spacer 2, complete sequence; and 28S ribosomal RNA gene, partial sequence
QJ5_10	gi|1004116047|gb|KU354437.1|	874	2	0	23	896	1	874	0	1604	97	99.771	Parmotrema clavuliferum voucher K.H. Moon 13384 18S ribosomal RNA gene, partial sequence; internal transcribed spacer 1, 5.8S ribosomal RNA gene, and internal transcribed spacer 2, complete sequence; and 28S ribosomal RNA gene, partial sequence
YT2017085	gi|1465201690|gb|MH258935.1|	512	0	0	1	512	1	512	0	946	100	100	Uncultured Parmotrema clone F002466 internal transcribed spacer 1, partial sequence; 5.8S ribosomal RNA gene and internal transcribed spacer 2, complete sequence; and large subunit ribosomal RNA gene, partial sequence
YT2017085	gi|1004116052|gb|KU354442.1|	512	0	0	1	512	312	823	0	946	100	100	Parmotrema clavuliferum voucher K.H. Moon 13854 18S ribosomal RNA gene, partial sequence; internal transcribed spacer 1, 5.8S ribosomal RNA gene, and internal transcribed spacer 2, complete sequence; and 28S ribosomal RNA gene, partial sequence
YT2017085	gi|1004116051|gb|KU354441.1|	512	0	0	1	512	326	837	0	946	100	100	Parmotrema clavuliferum voucher K.H. Moon 13600 18S ribosomal RNA gene, partial sequence; internal transcribed spacer 1, 5.8S ribosomal RNA gene, and internal transcribed spacer 2, complete sequence; and 28S ribosomal RNA gene, partial sequence
YT2017085	gi|1004116050|gb|KU354440.1|	512	0	0	1	512	327	838	0	946	100	100	Parmotrema clavuliferum voucher K.H. Moon 13450 18S ribosomal RNA gene, partial sequence; internal transcribed spacer 1, 5.8S ribosomal RNA gene, and internal transcribed spacer 2, complete sequence; and 28S ribosomal RNA gene, partial sequence
YT2017085	gi|1004116049|gb|KU354439.1|	512	0	0	1	512	309	820	0	946	100	100	Parmotrema clavuliferum voucher K.H. Moon 13428 18S ribosomal RNA gene, partial sequence; internal transcribed spacer 1, 5.8S ribosomal RNA gene, and internal transcribed spacer 2, complete sequence; and 28S ribosomal RNA gene, partial sequence
YT2017085	gi|752843421|gb|KM983360.1|	512	0	0	1	512	327	838	0	946	100	100	Parmotrema clavuliferum voucher K.H. Moon 13972 18S ribosomal RNA gene, partial sequence; internal transcribed spacer 1, 5.8S ribosomal RNA gene, and internal transcribed spacer 2, complete sequence; and 28S ribosomal RNA gene, partial sequence
YT2017085	gi|752843420|gb|KM983359.1|	512	0	0	1	512	328	839	0	946	100	100	Parmotrema clavuliferum voucher K.H. Moon 13971 18S ribosomal RNA gene, partial sequence; internal transcribed spacer 1, 5.8S ribosomal RNA gene, and internal transcribed spacer 2, complete sequence; and 28S ribosomal RNA gene, partial sequence
YT2017085	gi|752843403|gb|KM983342.1|	512	0	0	1	512	328	839	0	946	100	100	Parmotrema clavuliferum voucher K.H. Moon 13447 18S ribosomal RNA gene, partial sequence; internal transcribed spacer 1, 5.8S ribosomal RNA gene, and internal transcribed spacer 2, complete sequence; and 28S ribosomal RNA gene, partial sequence
YT2017085	gi|723943660|gb|KM250217.1|	512	0	0	1	512	1	512	0	946	100	100	Parmotrema clavuliferum clone F000222 internal transcribed spacer 1, partial sequence; 5.8S ribosomal RNA gene and internal transcribed spacer 2, complete sequence; and 28S ribosomal RNA gene, partial sequence
YT2017085	gi|1004116048|gb|KU354438.1|	512	1	0	1	512	324	835	0	941	100	99.805	Parmotrema clavuliferum voucher K.H. Moon 13397 18S ribosomal RNA gene, partial sequence; internal transcribed spacer 1, 5.8S ribosomal RNA gene, and internal transcribed spacer 2, complete sequence; and 28S ribosomal RNA gene, partial sequence
YT2017107	gi|1465201690|gb|MH258935.1|	512	0	0	1	512	1	512	0	946	100	100	Uncultured Parmotrema clone F002466 internal transcribed spacer 1, partial sequence; 5.8S ribosomal RNA gene and internal transcribed spacer 2, complete sequence; and large subunit ribosomal RNA gene, partial sequence
YT2017107	gi|1004116052|gb|KU354442.1|	512	0	0	1	512	312	823	0	946	100	100	Parmotrema clavuliferum voucher K.H. Moon 13854 18S ribosomal RNA gene, partial sequence; internal transcribed spacer 1, 5.8S ribosomal RNA gene, and internal transcribed spacer 2, complete sequence; and 28S ribosomal RNA gene, partial sequence
YT2017107	gi|1004116051|gb|KU354441.1|	512	0	0	1	512	326	837	0	946	100	100	Parmotrema clavuliferum voucher K.H. Moon 13600 18S ribosomal RNA gene, partial sequence; internal transcribed spacer 1, 5.8S ribosomal RNA gene, and internal transcribed spacer 2, complete sequence; and 28S ribosomal RNA gene, partial sequence
YT2017107	gi|1004116050|gb|KU354440.1|	512	0	0	1	512	327	838	0	946	100	100	Parmotrema clavuliferum voucher K.H. Moon 13450 18S ribosomal RNA gene, partial sequence; internal transcribed spacer 1, 5.8S ribosomal RNA gene, and internal transcribed spacer 2, complete sequence; and 28S ribosomal RNA gene, partial sequence
YT2017107	gi|1004116049|gb|KU354439.1|	512	0	0	1	512	309	820	0	946	100	100	Parmotrema clavuliferum voucher K.H. Moon 13428 18S ribosomal RNA gene, partial sequence; internal transcribed spacer 1, 5.8S ribosomal RNA gene, and internal transcribed spacer 2, complete sequence; and 28S ribosomal RNA gene, partial sequence
YT2017107	gi|752843421|gb|KM983360.1|	512	0	0	1	512	327	838	0	946	100	100	Parmotrema clavuliferum voucher K.H. Moon 13972 18S ribosomal RNA gene, partial sequence; internal transcribed spacer 1, 5.8S ribosomal RNA gene, and internal transcribed spacer 2, complete sequence; and 28S ribosomal RNA gene, partial sequence
YT2017107	gi|752843420|gb|KM983359.1|	512	0	0	1	512	328	839	0	946	100	100	Parmotrema clavuliferum voucher K.H. Moon 13971 18S ribosomal RNA gene, partial sequence; internal transcribed spacer 1, 5.8S ribosomal RNA gene, and internal transcribed spacer 2, complete sequence; and 28S ribosomal RNA gene, partial sequence
YT2017107	gi|752843403|gb|KM983342.1|	512	0	0	1	512	328	839	0	946	100	100	Parmotrema clavuliferum voucher K.H. Moon 13447 18S ribosomal RNA gene, partial sequence; internal transcribed spacer 1, 5.8S ribosomal RNA gene, and internal transcribed spacer 2, complete sequence; and 28S ribosomal RNA gene, partial sequence
YT2017107	gi|723943660|gb|KM250217.1|	512	0	0	1	512	1	512	0	946	100	100	Parmotrema clavuliferum clone F000222 internal transcribed spacer 1, partial sequence; 5.8S ribosomal RNA gene and internal transcribed spacer 2, complete sequence; and 28S ribosomal RNA gene, partial sequence
YT2017107	gi|1004116048|gb|KU354438.1|	512	1	0	1	512	324	835	0	941	100	99.805	Parmotrema clavuliferum voucher K.H. Moon 13397 18S ribosomal RNA gene, partial sequence; internal transcribed spacer 1, 5.8S ribosomal RNA gene, and internal transcribed spacer 2, complete sequence; and 28S ribosomal RNA gene, partial sequence
YT2017208	gi|1004116048|gb|KU354438.1|	512	0	0	1	512	324	835	0	946	100	100	Parmotrema clavuliferum voucher K.H. Moon 13397 18S ribosomal RNA gene, partial sequence; internal transcribed spacer 1, 5.8S ribosomal RNA gene, and internal transcribed spacer 2, complete sequence; and 28S ribosomal RNA gene, partial sequence
YT2017208	gi|1004116047|gb|KU354437.1|	512	0	0	1	512	309	820	0	946	100	100	Parmotrema clavuliferum voucher K.H. Moon 13384 18S ribosomal RNA gene, partial sequence; internal transcribed spacer 1, 5.8S ribosomal RNA gene, and internal transcribed spacer 2, complete sequence; and 28S ribosomal RNA gene, partial sequence
YT2017208	gi|1004116046|gb|KU354436.1|	512	0	0	1	512	339	850	0	946	100	100	Parmotrema clavuliferum voucher K.H. Moon 13383 18S ribosomal RNA gene, partial sequence; internal transcribed spacer 1, 5.8S ribosomal RNA gene, and internal transcribed spacer 2, complete sequence; and 28S ribosomal RNA gene, partial sequence
YT2017208	gi|1004116045|gb|KU354435.1|	512	0	0	1	512	306	817	0	946	100	100	Parmotrema clavuliferum voucher K.H. Moon 13026 18S ribosomal RNA gene, partial sequence; internal transcribed spacer 1 and 5.8S ribosomal RNA gene, complete sequence; and internal transcribed spacer 2, partial sequence
YT2017208	gi|1004116036|gb|KP942521.1|	512	0	0	1	512	329	840	0	946	100	100	Parmotrema clavuliferum voucher K.H. Moon 14846 18S ribosomal RNA gene, partial sequence; internal transcribed spacer 1, 5.8S ribosomal RNA gene, and internal transcribed spacer 2, complete sequence; and 28S ribosomal RNA gene, partial sequence
YT2017208	gi|1004116035|gb|KP942520.1|	512	0	0	1	512	323	834	0	946	100	100	Parmotrema clavuliferum voucher K.H. Moon 14835 18S ribosomal RNA gene, partial sequence; internal transcribed spacer 1, 5.8S ribosomal RNA gene, and internal transcribed spacer 2, complete sequence; and 28S ribosomal RNA gene, partial sequence
YT2017208	gi|1004116033|gb|KP942518.1|	512	0	0	1	512	319	830	0	946	100	100	Parmotrema clavuliferum voucher K.H. Moon 14826 18S ribosomal RNA gene, partial sequence; internal transcribed spacer 1, 5.8S ribosomal RNA gene, and internal transcribed spacer 2, complete sequence; and 28S ribosomal RNA gene, partial sequence
YT2017208	gi|1004116032|gb|KP942517.1|	512	0	0	1	512	324	835	0	946	100	100	Parmotrema clavuliferum voucher K.H. Moon 14821 18S ribosomal RNA gene, partial sequence; internal transcribed spacer 1, 5.8S ribosomal RNA gene, and internal transcribed spacer 2, complete sequence; and 28S ribosomal RNA gene, partial sequence
YT2017208	gi|752843422|gb|KM983361.1|	512	0	0	1	512	336	847	0	946	100	100	Parmotrema clavuliferum voucher K.H. Moon 13989 18S ribosomal RNA gene, partial sequence; internal transcribed spacer 1, 5.8S ribosomal RNA gene, and internal transcribed spacer 2, complete sequence; and 28S ribosomal RNA gene, partial sequence
YT2017208	gi|752843418|gb|KM983357.1|	512	0	0	1	512	327	838	0	946	100	100	Parmotrema clavuliferum voucher K.H. Moon 13833 18S ribosomal RNA gene, partial sequence; internal transcribed spacer 1, 5.8S ribosomal RNA gene, and internal transcribed spacer 2, complete sequence; and 28S ribosomal RNA gene, partial sequence
YT2017210	gi|1004116048|gb|KU354438.1|	512	0	0	1	512	324	835	0	946	100	100	Parmotrema clavuliferum voucher K.H. Moon 13397 18S ribosomal RNA gene, partial sequence; internal transcribed spacer 1, 5.8S ribosomal RNA gene, and internal transcribed spacer 2, complete sequence; and 28S ribosomal RNA gene, partial sequence
YT2017210	gi|1004116047|gb|KU354437.1|	512	0	0	1	512	309	820	0	946	100	100	Parmotrema clavuliferum voucher K.H. Moon 13384 18S ribosomal RNA gene, partial sequence; internal transcribed spacer 1, 5.8S ribosomal RNA gene, and internal transcribed spacer 2, complete sequence; and 28S ribosomal RNA gene, partial sequence
YT2017210	gi|1004116046|gb|KU354436.1|	512	0	0	1	512	339	850	0	946	100	100	Parmotrema clavuliferum voucher K.H. Moon 13383 18S ribosomal RNA gene, partial sequence; internal transcribed spacer 1, 5.8S ribosomal RNA gene, and internal transcribed spacer 2, complete sequence; and 28S ribosomal RNA gene, partial sequence
YT2017210	gi|1004116045|gb|KU354435.1|	512	0	0	1	512	306	817	0	946	100	100	Parmotrema clavuliferum voucher K.H. Moon 13026 18S ribosomal RNA gene, partial sequence; internal transcribed spacer 1 and 5.8S ribosomal RNA gene, complete sequence; and internal transcribed spacer 2, partial sequence
YT2017210	gi|1004116036|gb|KP942521.1|	512	0	0	1	512	329	840	0	946	100	100	Parmotrema clavuliferum voucher K.H. Moon 14846 18S ribosomal RNA gene, partial sequence; internal transcribed spacer 1, 5.8S ribosomal RNA gene, and internal transcribed spacer 2, complete sequence; and 28S ribosomal RNA gene, partial sequence
YT2017210	gi|1004116035|gb|KP942520.1|	512	0	0	1	512	323	834	0	946	100	100	Parmotrema clavuliferum voucher K.H. Moon 14835 18S ribosomal RNA gene, partial sequence; internal transcribed spacer 1, 5.8S ribosomal RNA gene, and internal transcribed spacer 2, complete sequence; and 28S ribosomal RNA gene, partial sequence
YT2017210	gi|1004116033|gb|KP942518.1|	512	0	0	1	512	319	830	0	946	100	100	Parmotrema clavuliferum voucher K.H. Moon 14826 18S ribosomal RNA gene, partial sequence; internal transcribed spacer 1, 5.8S ribosomal RNA gene, and internal transcribed spacer 2, complete sequence; and 28S ribosomal RNA gene, partial sequence
YT2017210	gi|1004116032|gb|KP942517.1|	512	0	0	1	512	324	835	0	946	100	100	Parmotrema clavuliferum voucher K.H. Moon 14821 18S ribosomal RNA gene, partial sequence; internal transcribed spacer 1, 5.8S ribosomal RNA gene, and internal transcribed spacer 2, complete sequence; and 28S ribosomal RNA gene, partial sequence
YT2017210	gi|752843422|gb|KM983361.1|	512	0	0	1	512	336	847	0	946	100	100	Parmotrema clavuliferum voucher K.H. Moon 13989 18S ribosomal RNA gene, partial sequence; internal transcribed spacer 1, 5.8S ribosomal RNA gene, and internal transcribed spacer 2, complete sequence; and 28S ribosomal RNA gene, partial sequence
YT2017210	gi|752843418|gb|KM983357.1|	512	0	0	1	512	327	838	0	946	100	100	Parmotrema clavuliferum voucher K.H. Moon 13833 18S ribosomal RNA gene, partial sequence; internal transcribed spacer 1, 5.8S ribosomal RNA gene, and internal transcribed spacer 2, complete sequence; and 28S ribosomal RNA gene, partial sequence
Parmotrema tinctorum (9 strains)
WYS2017162	gi|1782853170|gb|MN814004.1|	524	0	0	1	524	44	567	0	968	100	100	Parmotrema tinctorum voucher KoLRI_180335 small subunit ribosomal RNA gene, partial sequence; internal transcribed spacer 1, 5.8S ribosomal RNA gene, and internal transcribed spacer 2, complete sequence; and large subunit ribosomal RNA gene, partial sequence
WYS2017162	gi|1782853168|gb|MN814002.1|	524	0	0	1	524	44	567	0	968	100	100	Parmotrema tinctorum voucher KoLRI_180333 small subunit ribosomal RNA gene, partial sequence; internal transcribed spacer 1, 5.8S ribosomal RNA gene, and internal transcribed spacer 2, complete sequence; and large subunit ribosomal RNA gene, partial sequence
WYS2017162	gi|1782853167|gb|MN814001.1|	524	0	0	1	524	43	566	0	968	100	100	Parmotrema tinctorum voucher KoLRI_180332 small subunit ribosomal RNA gene, partial sequence; internal transcribed spacer 1, 5.8S ribosomal RNA gene, and internal transcribed spacer 2, complete sequence; and large subunit ribosomal RNA gene, partial sequence
WYS2017162	gi|1782853166|gb|MN814000.1|	524	0	0	1	524	43	566	0	968	100	100	Parmotrema tinctorum voucher KoLRI_180325 small subunit ribosomal RNA gene, partial sequence; internal transcribed spacer 1, 5.8S ribosomal RNA gene, and internal transcribed spacer 2, complete sequence; and large subunit ribosomal RNA gene, partial sequence
WYS2017162	gi|1782853165|gb|MN813999.1|	524	0	0	1	524	44	567	0	968	100	100	Parmotrema tinctorum voucher KoLRI_180324 small subunit ribosomal RNA gene, partial sequence; internal transcribed spacer 1, 5.8S ribosomal RNA gene, and internal transcribed spacer 2, complete sequence; and large subunit ribosomal RNA gene, partial sequence
WYS2017162	gi|1782853164|gb|MN813998.1|	524	0	0	1	524	43	566	0	968	100	100	Parmotrema tinctorum voucher KoLRI_180323 small subunit ribosomal RNA gene, partial sequence; internal transcribed spacer 1, 5.8S ribosomal RNA gene, and internal transcribed spacer 2, complete sequence; and large subunit ribosomal RNA gene, partial sequence
WYS2017162	gi|1782853163|gb|MN813997.1|	524	0	0	1	524	44	567	0	968	100	100	Parmotrema tinctorum voucher KoLRI_180322 small subunit ribosomal RNA gene, partial sequence; internal transcribed spacer 1, 5.8S ribosomal RNA gene, and internal transcribed spacer 2, complete sequence; and large subunit ribosomal RNA gene, partial sequence
WYS2017162	gi|1782853159|gb|MN813993.1|	524	0	0	1	524	44	567	0	968	100	100	Parmotrema tinctorum voucher KoLRI_180312 small subunit ribosomal RNA gene, partial sequence; internal transcribed spacer 1, 5.8S ribosomal RNA gene, and internal transcribed spacer 2, complete sequence; and large subunit ribosomal RNA gene, partial sequence
WYS2017162	gi|1782853158|gb|MN813992.1|	524	0	0	1	524	43	566	0	968	100	100	Parmotrema tinctorum voucher KoLRI_180305 small subunit ribosomal RNA gene, partial sequence; internal transcribed spacer 1, 5.8S ribosomal RNA gene, and internal transcribed spacer 2, complete sequence; and large subunit ribosomal RNA gene, partial sequence
WYS2017162	gi|1782853155|gb|MN813989.1|	524	0	0	1	524	44	567	0	968	100	100	Parmotrema tinctorum voucher KoLRI_180302 small subunit ribosomal RNA gene, partial sequence; internal transcribed spacer 1, 5.8S ribosomal RNA gene, and internal transcribed spacer 2, complete sequence; and large subunit ribosomal RNA gene, partial sequence
WYS2017163	gi|1782853170|gb|MN814004.1|	524	0	0	1	524	44	567	0	968	100	100	Parmotrema tinctorum voucher KoLRI_180335 small subunit ribosomal RNA gene, partial sequence; internal transcribed spacer 1, 5.8S ribosomal RNA gene, and internal transcribed spacer 2, complete sequence; and large subunit ribosomal RNA gene, partial sequence
WYS2017163	gi|1782853168|gb|MN814002.1|	524	0	0	1	524	44	567	0	968	100	100	Parmotrema tinctorum voucher KoLRI_180333 small subunit ribosomal RNA gene, partial sequence; internal transcribed spacer 1, 5.8S ribosomal RNA gene, and internal transcribed spacer 2, complete sequence; and large subunit ribosomal RNA gene, partial sequence
WYS2017163	gi|1782853167|gb|MN814001.1|	524	0	0	1	524	43	566	0	968	100	100	Parmotrema tinctorum voucher KoLRI_180332 small subunit ribosomal RNA gene, partial sequence; internal transcribed spacer 1, 5.8S ribosomal RNA gene, and internal transcribed spacer 2, complete sequence; and large subunit ribosomal RNA gene, partial sequence
WYS2017163	gi|1782853166|gb|MN814000.1|	524	0	0	1	524	43	566	0	968	100	100	Parmotrema tinctorum voucher KoLRI_180325 small subunit ribosomal RNA gene, partial sequence; internal transcribed spacer 1, 5.8S ribosomal RNA gene, and internal transcribed spacer 2, complete sequence; and large subunit ribosomal RNA gene, partial sequence
WYS2017163	gi|1782853165|gb|MN813999.1|	524	0	0	1	524	44	567	0	968	100	100	Parmotrema tinctorum voucher KoLRI_180324 small subunit ribosomal RNA gene, partial sequence; internal transcribed spacer 1, 5.8S ribosomal RNA gene, and internal transcribed spacer 2, complete sequence; and large subunit ribosomal RNA gene, partial sequence
WYS2017163	gi|1782853164|gb|MN813998.1|	524	0	0	1	524	43	566	0	968	100	100	Parmotrema tinctorum voucher KoLRI_180323 small subunit ribosomal RNA gene, partial sequence; internal transcribed spacer 1, 5.8S ribosomal RNA gene, and internal transcribed spacer 2, complete sequence; and large subunit ribosomal RNA gene, partial sequence
WYS2017163	gi|1782853163|gb|MN813997.1|	524	0	0	1	524	44	567	0	968	100	100	Parmotrema tinctorum voucher KoLRI_180322 small subunit ribosomal RNA gene, partial sequence; internal transcribed spacer 1, 5.8S ribosomal RNA gene, and internal transcribed spacer 2, complete sequence; and large subunit ribosomal RNA gene, partial sequence
WYS2017163	gi|1782853159|gb|MN813993.1|	524	0	0	1	524	44	567	0	968	100	100	Parmotrema tinctorum voucher KoLRI_180312 small subunit ribosomal RNA gene, partial sequence; internal transcribed spacer 1, 5.8S ribosomal RNA gene, and internal transcribed spacer 2, complete sequence; and large subunit ribosomal RNA gene, partial sequence
WYS2017163	gi|1782853158|gb|MN813992.1|	524	0	0	1	524	43	566	0	968	100	100	Parmotrema tinctorum voucher KoLRI_180305 small subunit ribosomal RNA gene, partial sequence; internal transcribed spacer 1, 5.8S ribosomal RNA gene, and internal transcribed spacer 2, complete sequence; and large subunit ribosomal RNA gene, partial sequence
WYS2017163	gi|1782853155|gb|MN813989.1|	524	0	0	1	524	44	567	0	968	100	100	Parmotrema tinctorum voucher KoLRI_180302 small subunit ribosomal RNA gene, partial sequence; internal transcribed spacer 1, 5.8S ribosomal RNA gene, and internal transcribed spacer 2, complete sequence; and large subunit ribosomal RNA gene, partial sequence
WYS2017164	gi|1782853170|gb|MN814004.1|	524	0	0	1	524	44	567	0	968	100	100	Parmotrema tinctorum voucher KoLRI_180335 small subunit ribosomal RNA gene, partial sequence; internal transcribed spacer 1, 5.8S ribosomal RNA gene, and internal transcribed spacer 2, complete sequence; and large subunit ribosomal RNA gene, partial sequence
WYS2017164	gi|1782853168|gb|MN814002.1|	524	0	0	1	524	44	567	0	968	100	100	Parmotrema tinctorum voucher KoLRI_180333 small subunit ribosomal RNA gene, partial sequence; internal transcribed spacer 1, 5.8S ribosomal RNA gene, and internal transcribed spacer 2, complete sequence; and large subunit ribosomal RNA gene, partial sequence
WYS2017164	gi|1782853167|gb|MN814001.1|	524	0	0	1	524	43	566	0	968	100	100	Parmotrema tinctorum voucher KoLRI_180332 small subunit ribosomal RNA gene, partial sequence; internal transcribed spacer 1, 5.8S ribosomal RNA gene, and internal transcribed spacer 2, complete sequence; and large subunit ribosomal RNA gene, partial sequence
WYS2017164	gi|1782853166|gb|MN814000.1|	524	0	0	1	524	43	566	0	968	100	100	Parmotrema tinctorum voucher KoLRI_180325 small subunit ribosomal RNA gene, partial sequence; internal transcribed spacer 1, 5.8S ribosomal RNA gene, and internal transcribed spacer 2, complete sequence; and large subunit ribosomal RNA gene, partial sequence
WYS2017164	gi|1782853165|gb|MN813999.1|	524	0	0	1	524	44	567	0	968	100	100	Parmotrema tinctorum voucher KoLRI_180324 small subunit ribosomal RNA gene, partial sequence; internal transcribed spacer 1, 5.8S ribosomal RNA gene, and internal transcribed spacer 2, complete sequence; and large subunit ribosomal RNA gene, partial sequence
WYS2017164	gi|1782853164|gb|MN813998.1|	524	0	0	1	524	43	566	0	968	100	100	Parmotrema tinctorum voucher KoLRI_180323 small subunit ribosomal RNA gene, partial sequence; internal transcribed spacer 1, 5.8S ribosomal RNA gene, and internal transcribed spacer 2, complete sequence; and large subunit ribosomal RNA gene, partial sequence
WYS2017164	gi|1782853163|gb|MN813997.1|	524	0	0	1	524	44	567	0	968	100	100	Parmotrema tinctorum voucher KoLRI_180322 small subunit ribosomal RNA gene, partial sequence; internal transcribed spacer 1, 5.8S ribosomal RNA gene, and internal transcribed spacer 2, complete sequence; and large subunit ribosomal RNA gene, partial sequence
WYS2017164	gi|1782853159|gb|MN813993.1|	524	0	0	1	524	44	567	0	968	100	100	Parmotrema tinctorum voucher KoLRI_180312 small subunit ribosomal RNA gene, partial sequence; internal transcribed spacer 1, 5.8S ribosomal RNA gene, and internal transcribed spacer 2, complete sequence; and large subunit ribosomal RNA gene, partial sequence
WYS2017164	gi|1782853158|gb|MN813992.1|	524	0	0	1	524	43	566	0	968	100	100	Parmotrema tinctorum voucher KoLRI_180305 small subunit ribosomal RNA gene, partial sequence; internal transcribed spacer 1, 5.8S ribosomal RNA gene, and internal transcribed spacer 2, complete sequence; and large subunit ribosomal RNA gene, partial sequence
WYS2017164	gi|1782853155|gb|MN813989.1|	524	0	0	1	524	44	567	0	968	100	100	Parmotrema tinctorum voucher KoLRI_180302 small subunit ribosomal RNA gene, partial sequence; internal transcribed spacer 1, 5.8S ribosomal RNA gene, and internal transcribed spacer 2, complete sequence; and large subunit ribosomal RNA gene, partial sequence
XTM2017001	gi|1782853170|gb|MN814004.1|	524	0	0	1	524	44	567	0	968	100	100	Parmotrema tinctorum voucher KoLRI_180335 small subunit ribosomal RNA gene, partial sequence; internal transcribed spacer 1, 5.8S ribosomal RNA gene, and internal transcribed spacer 2, complete sequence; and large subunit ribosomal RNA gene, partial sequence
XTM2017001	gi|1782853168|gb|MN814002.1|	524	0	0	1	524	44	567	0	968	100	100	Parmotrema tinctorum voucher KoLRI_180333 small subunit ribosomal RNA gene, partial sequence; internal transcribed spacer 1, 5.8S ribosomal RNA gene, and internal transcribed spacer 2, complete sequence; and large subunit ribosomal RNA gene, partial sequence
XTM2017001	gi|1782853167|gb|MN814001.1|	524	0	0	1	524	43	566	0	968	100	100	Parmotrema tinctorum voucher KoLRI_180332 small subunit ribosomal RNA gene, partial sequence; internal transcribed spacer 1, 5.8S ribosomal RNA gene, and internal transcribed spacer 2, complete sequence; and large subunit ribosomal RNA gene, partial sequence
XTM2017001	gi|1782853166|gb|MN814000.1|	524	0	0	1	524	43	566	0	968	100	100	Parmotrema tinctorum voucher KoLRI_180325 small subunit ribosomal RNA gene, partial sequence; internal transcribed spacer 1, 5.8S ribosomal RNA gene, and internal transcribed spacer 2, complete sequence; and large subunit ribosomal RNA gene, partial sequence
XTM2017001	gi|1782853165|gb|MN813999.1|	524	0	0	1	524	44	567	0	968	100	100	Parmotrema tinctorum voucher KoLRI_180324 small subunit ribosomal RNA gene, partial sequence; internal transcribed spacer 1, 5.8S ribosomal RNA gene, and internal transcribed spacer 2, complete sequence; and large subunit ribosomal RNA gene, partial sequence
XTM2017001	gi|1782853164|gb|MN813998.1|	524	0	0	1	524	43	566	0	968	100	100	Parmotrema tinctorum voucher KoLRI_180323 small subunit ribosomal RNA gene, partial sequence; internal transcribed spacer 1, 5.8S ribosomal RNA gene, and internal transcribed spacer 2, complete sequence; and large subunit ribosomal RNA gene, partial sequence
XTM2017001	gi|1782853163|gb|MN813997.1|	524	0	0	1	524	44	567	0	968	100	100	Parmotrema tinctorum voucher KoLRI_180322 small subunit ribosomal RNA gene, partial sequence; internal transcribed spacer 1, 5.8S ribosomal RNA gene, and internal transcribed spacer 2, complete sequence; and large subunit ribosomal RNA gene, partial sequence
XTM2017001	gi|1782853159|gb|MN813993.1|	524	0	0	1	524	44	567	0	968	100	100	Parmotrema tinctorum voucher KoLRI_180312 small subunit ribosomal RNA gene, partial sequence; internal transcribed spacer 1, 5.8S ribosomal RNA gene, and internal transcribed spacer 2, complete sequence; and large subunit ribosomal RNA gene, partial sequence
XTM2017001	gi|1782853158|gb|MN813992.1|	524	0	0	1	524	43	566	0	968	100	100	Parmotrema tinctorum voucher KoLRI_180305 small subunit ribosomal RNA gene, partial sequence; internal transcribed spacer 1, 5.8S ribosomal RNA gene, and internal transcribed spacer 2, complete sequence; and large subunit ribosomal RNA gene, partial sequence
XTM2017001	gi|1782853155|gb|MN813989.1|	524	0	0	1	524	44	567	0	968	100	100	Parmotrema tinctorum voucher KoLRI_180302 small subunit ribosomal RNA gene, partial sequence; internal transcribed spacer 1, 5.8S ribosomal RNA gene, and internal transcribed spacer 2, complete sequence; and large subunit ribosomal RNA gene, partial sequence
XTM2017002	gi|1782853170|gb|MN814004.1|	524	0	0	1	524	44	567	0	968	100	100	Parmotrema tinctorum voucher KoLRI_180335 small subunit ribosomal RNA gene, partial sequence; internal transcribed spacer 1, 5.8S ribosomal RNA gene, and internal transcribed spacer 2, complete sequence; and large subunit ribosomal RNA gene, partial sequence
XTM2017002	gi|1782853168|gb|MN814002.1|	524	0	0	1	524	44	567	0	968	100	100	Parmotrema tinctorum voucher KoLRI_180333 small subunit ribosomal RNA gene, partial sequence; internal transcribed spacer 1, 5.8S ribosomal RNA gene, and internal transcribed spacer 2, complete sequence; and large subunit ribosomal RNA gene, partial sequence
XTM2017002	gi|1782853167|gb|MN814001.1|	524	0	0	1	524	43	566	0	968	100	100	Parmotrema tinctorum voucher KoLRI_180332 small subunit ribosomal RNA gene, partial sequence; internal transcribed spacer 1, 5.8S ribosomal RNA gene, and internal transcribed spacer 2, complete sequence; and large subunit ribosomal RNA gene, partial sequence
XTM2017002	gi|1782853166|gb|MN814000.1|	524	0	0	1	524	43	566	0	968	100	100	Parmotrema tinctorum voucher KoLRI_180325 small subunit ribosomal RNA gene, partial sequence; internal transcribed spacer 1, 5.8S ribosomal RNA gene, and internal transcribed spacer 2, complete sequence; and large subunit ribosomal RNA gene, partial sequence
XTM2017002	gi|1782853165|gb|MN813999.1|	524	0	0	1	524	44	567	0	968	100	100	Parmotrema tinctorum voucher KoLRI_180324 small subunit ribosomal RNA gene, partial sequence; internal transcribed spacer 1, 5.8S ribosomal RNA gene, and internal transcribed spacer 2, complete sequence; and large subunit ribosomal RNA gene, partial sequence
XTM2017002	gi|1782853164|gb|MN813998.1|	524	0	0	1	524	43	566	0	968	100	100	Parmotrema tinctorum voucher KoLRI_180323 small subunit ribosomal RNA gene, partial sequence; internal transcribed spacer 1, 5.8S ribosomal RNA gene, and internal transcribed spacer 2, complete sequence; and large subunit ribosomal RNA gene, partial sequence
XTM2017002	gi|1782853163|gb|MN813997.1|	524	0	0	1	524	44	567	0	968	100	100	Parmotrema tinctorum voucher KoLRI_180322 small subunit ribosomal RNA gene, partial sequence; internal transcribed spacer 1, 5.8S ribosomal RNA gene, and internal transcribed spacer 2, complete sequence; and large subunit ribosomal RNA gene, partial sequence
XTM2017002	gi|1782853159|gb|MN813993.1|	524	0	0	1	524	44	567	0	968	100	100	Parmotrema tinctorum voucher KoLRI_180312 small subunit ribosomal RNA gene, partial sequence; internal transcribed spacer 1, 5.8S ribosomal RNA gene, and internal transcribed spacer 2, complete sequence; and large subunit ribosomal RNA gene, partial sequence
XTM2017002	gi|1782853158|gb|MN813992.1|	524	0	0	1	524	43	566	0	968	100	100	Parmotrema tinctorum voucher KoLRI_180305 small subunit ribosomal RNA gene, partial sequence; internal transcribed spacer 1, 5.8S ribosomal RNA gene, and internal transcribed spacer 2, complete sequence; and large subunit ribosomal RNA gene, partial sequence
XTM2017002	gi|1782853155|gb|MN813989.1|	524	0	0	1	524	44	567	0	968	100	100	Parmotrema tinctorum voucher KoLRI_180302 small subunit ribosomal RNA gene, partial sequence; internal transcribed spacer 1, 5.8S ribosomal RNA gene, and internal transcribed spacer 2, complete sequence; and large subunit ribosomal RNA gene, partial sequence
XTM2017003	gi|1782853170|gb|MN814004.1|	524	0	0	1	524	44	567	0	968	100	100	Parmotrema tinctorum voucher KoLRI_180335 small subunit ribosomal RNA gene, partial sequence; internal transcribed spacer 1, 5.8S ribosomal RNA gene, and internal transcribed spacer 2, complete sequence; and large subunit ribosomal RNA gene, partial sequence
XTM2017003	gi|1782853168|gb|MN814002.1|	524	0	0	1	524	44	567	0	968	100	100	Parmotrema tinctorum voucher KoLRI_180333 small subunit ribosomal RNA gene, partial sequence; internal transcribed spacer 1, 5.8S ribosomal RNA gene, and internal transcribed spacer 2, complete sequence; and large subunit ribosomal RNA gene, partial sequence
XTM2017003	gi|1782853167|gb|MN814001.1|	524	0	0	1	524	43	566	0	968	100	100	Parmotrema tinctorum voucher KoLRI_180332 small subunit ribosomal RNA gene, partial sequence; internal transcribed spacer 1, 5.8S ribosomal RNA gene, and internal transcribed spacer 2, complete sequence; and large subunit ribosomal RNA gene, partial sequence
XTM2017003	gi|1782853166|gb|MN814000.1|	524	0	0	1	524	43	566	0	968	100	100	Parmotrema tinctorum voucher KoLRI_180325 small subunit ribosomal RNA gene, partial sequence; internal transcribed spacer 1, 5.8S ribosomal RNA gene, and internal transcribed spacer 2, complete sequence; and large subunit ribosomal RNA gene, partial sequence
XTM2017003	gi|1782853165|gb|MN813999.1|	524	0	0	1	524	44	567	0	968	100	100	Parmotrema tinctorum voucher KoLRI_180324 small subunit ribosomal RNA gene, partial sequence; internal transcribed spacer 1, 5.8S ribosomal RNA gene, and internal transcribed spacer 2, complete sequence; and large subunit ribosomal RNA gene, partial sequence
XTM2017003	gi|1782853164|gb|MN813998.1|	524	0	0	1	524	43	566	0	968	100	100	Parmotrema tinctorum voucher KoLRI_180323 small subunit ribosomal RNA gene, partial sequence; internal transcribed spacer 1, 5.8S ribosomal RNA gene, and internal transcribed spacer 2, complete sequence; and large subunit ribosomal RNA gene, partial sequence
XTM2017003	gi|1782853163|gb|MN813997.1|	524	0	0	1	524	44	567	0	968	100	100	Parmotrema tinctorum voucher KoLRI_180322 small subunit ribosomal RNA gene, partial sequence; internal transcribed spacer 1, 5.8S ribosomal RNA gene, and internal transcribed spacer 2, complete sequence; and large subunit ribosomal RNA gene, partial sequence
XTM2017003	gi|1782853159|gb|MN813993.1|	524	0	0	1	524	44	567	0	968	100	100	Parmotrema tinctorum voucher KoLRI_180312 small subunit ribosomal RNA gene, partial sequence; internal transcribed spacer 1, 5.8S ribosomal RNA gene, and internal transcribed spacer 2, complete sequence; and large subunit ribosomal RNA gene, partial sequence
XTM2017003	gi|1782853158|gb|MN813992.1|	524	0	0	1	524	43	566	0	968	100	100	Parmotrema tinctorum voucher KoLRI_180305 small subunit ribosomal RNA gene, partial sequence; internal transcribed spacer 1, 5.8S ribosomal RNA gene, and internal transcribed spacer 2, complete sequence; and large subunit ribosomal RNA gene, partial sequence
XTM2017003	gi|1782853155|gb|MN813989.1|	524	0	0	1	524	44	567	0	968	100	100	Parmotrema tinctorum voucher KoLRI_180302 small subunit ribosomal RNA gene, partial sequence; internal transcribed spacer 1, 5.8S ribosomal RNA gene, and internal transcribed spacer 2, complete sequence; and large subunit ribosomal RNA gene, partial sequence
YT2017207	gi|1782853170|gb|MN814004.1|	524	0	0	1	524	44	567	0	968	100	100	Parmotrema tinctorum voucher KoLRI_180335 small subunit ribosomal RNA gene, partial sequence; internal transcribed spacer 1, 5.8S ribosomal RNA gene, and internal transcribed spacer 2, complete sequence; and large subunit ribosomal RNA gene, partial sequence
YT2017207	gi|1782853168|gb|MN814002.1|	524	0	0	1	524	44	567	0	968	100	100	Parmotrema tinctorum voucher KoLRI_180333 small subunit ribosomal RNA gene, partial sequence; internal transcribed spacer 1, 5.8S ribosomal RNA gene, and internal transcribed spacer 2, complete sequence; and large subunit ribosomal RNA gene, partial sequence
YT2017207	gi|1782853167|gb|MN814001.1|	524	0	0	1	524	43	566	0	968	100	100	Parmotrema tinctorum voucher KoLRI_180332 small subunit ribosomal RNA gene, partial sequence; internal transcribed spacer 1, 5.8S ribosomal RNA gene, and internal transcribed spacer 2, complete sequence; and large subunit ribosomal RNA gene, partial sequence
YT2017207	gi|1782853166|gb|MN814000.1|	524	0	0	1	524	43	566	0	968	100	100	Parmotrema tinctorum voucher KoLRI_180325 small subunit ribosomal RNA gene, partial sequence; internal transcribed spacer 1, 5.8S ribosomal RNA gene, and internal transcribed spacer 2, complete sequence; and large subunit ribosomal RNA gene, partial sequence
YT2017207	gi|1782853165|gb|MN813999.1|	524	0	0	1	524	44	567	0	968	100	100	Parmotrema tinctorum voucher KoLRI_180324 small subunit ribosomal RNA gene, partial sequence; internal transcribed spacer 1, 5.8S ribosomal RNA gene, and internal transcribed spacer 2, complete sequence; and large subunit ribosomal RNA gene, partial sequence
YT2017207	gi|1782853164|gb|MN813998.1|	524	0	0	1	524	43	566	0	968	100	100	Parmotrema tinctorum voucher KoLRI_180323 small subunit ribosomal RNA gene, partial sequence; internal transcribed spacer 1, 5.8S ribosomal RNA gene, and internal transcribed spacer 2, complete sequence; and large subunit ribosomal RNA gene, partial sequence
YT2017207	gi|1782853163|gb|MN813997.1|	524	0	0	1	524	44	567	0	968	100	100	Parmotrema tinctorum voucher KoLRI_180322 small subunit ribosomal RNA gene, partial sequence; internal transcribed spacer 1, 5.8S ribosomal RNA gene, and internal transcribed spacer 2, complete sequence; and large subunit ribosomal RNA gene, partial sequence
YT2017207	gi|1782853159|gb|MN813993.1|	524	0	0	1	524	44	567	0	968	100	100	Parmotrema tinctorum voucher KoLRI_180312 small subunit ribosomal RNA gene, partial sequence; internal transcribed spacer 1, 5.8S ribosomal RNA gene, and internal transcribed spacer 2, complete sequence; and large subunit ribosomal RNA gene, partial sequence
YT2017207	gi|1782853158|gb|MN813992.1|	524	0	0	1	524	43	566	0	968	100	100	Parmotrema tinctorum voucher KoLRI_180305 small subunit ribosomal RNA gene, partial sequence; internal transcribed spacer 1, 5.8S ribosomal RNA gene, and internal transcribed spacer 2, complete sequence; and large subunit ribosomal RNA gene, partial sequence
YT2017207	gi|1782853155|gb|MN813989.1|	524	0	0	1	524	44	567	0	968	100	100	Parmotrema tinctorum voucher KoLRI_180302 small subunit ribosomal RNA gene, partial sequence; internal transcribed spacer 1, 5.8S ribosomal RNA gene, and internal transcribed spacer 2, complete sequence; and large subunit ribosomal RNA gene, partial sequence
YT2017209	gi|575526782|gb|KF129456.1|	524	0	0	1	524	60	583	0	968	100	100	Parmotrema tinctorum isolate 5357C 18S ribosomal RNA gene, partial sequence; internal transcribed spacer 1, 5.8S ribosomal RNA gene, and internal transcribed spacer 2, complete sequence; and 28S ribosomal RNA gene, partial sequence
YT2017209	gi|90265738|dbj|AB177402.1|	524	0	0	1	524	47	570	0	968	100	100	Parmotrema tinctorum genes for 18S ribosomal RNA, internal transcribed spacer 1, 5.8S ribosomal RNA, internal transcribed spacer 2, 28S ribosomal RNA, partial and complete sequence, specimen_voucher:Y.Ohmura 5357C
YT2017209	gi|1782853170|gb|MN814004.1|	524	1	0	1	524	44	567	0	963	100	99.809	Parmotrema tinctorum voucher KoLRI_180335 small subunit ribosomal RNA gene, partial sequence; internal transcribed spacer 1, 5.8S ribosomal RNA gene, and internal transcribed spacer 2, complete sequence; and large subunit ribosomal RNA gene, partial sequence
YT2017209	gi|1782853168|gb|MN814002.1|	524	1	0	1	524	44	567	0	963	100	99.809	Parmotrema tinctorum voucher KoLRI_180333 small subunit ribosomal RNA gene, partial sequence; internal transcribed spacer 1, 5.8S ribosomal RNA gene, and internal transcribed spacer 2, complete sequence; and large subunit ribosomal RNA gene, partial sequence
YT2017209	gi|1782853167|gb|MN814001.1|	524	1	0	1	524	43	566	0	963	100	99.809	Parmotrema tinctorum voucher KoLRI_180332 small subunit ribosomal RNA gene, partial sequence; internal transcribed spacer 1, 5.8S ribosomal RNA gene, and internal transcribed spacer 2, complete sequence; and large subunit ribosomal RNA gene, partial sequence
YT2017209	gi|1782853166|gb|MN814000.1|	524	1	0	1	524	43	566	0	963	100	99.809	Parmotrema tinctorum voucher KoLRI_180325 small subunit ribosomal RNA gene, partial sequence; internal transcribed spacer 1, 5.8S ribosomal RNA gene, and internal transcribed spacer 2, complete sequence; and large subunit ribosomal RNA gene, partial sequence
YT2017209	gi|1782853165|gb|MN813999.1|	524	1	0	1	524	44	567	0	963	100	99.809	Parmotrema tinctorum voucher KoLRI_180324 small subunit ribosomal RNA gene, partial sequence; internal transcribed spacer 1, 5.8S ribosomal RNA gene, and internal transcribed spacer 2, complete sequence; and large subunit ribosomal RNA gene, partial sequence
YT2017209	gi|1782853164|gb|MN813998.1|	524	1	0	1	524	43	566	0	963	100	99.809	Parmotrema tinctorum voucher KoLRI_180323 small subunit ribosomal RNA gene, partial sequence; internal transcribed spacer 1, 5.8S ribosomal RNA gene, and internal transcribed spacer 2, complete sequence; and large subunit ribosomal RNA gene, partial sequence
YT2017209	gi|1782853163|gb|MN813997.1|	524	1	0	1	524	44	567	0	963	100	99.809	Parmotrema tinctorum voucher KoLRI_180322 small subunit ribosomal RNA gene, partial sequence; internal transcribed spacer 1, 5.8S ribosomal RNA gene, and internal transcribed spacer 2, complete sequence; and large subunit ribosomal RNA gene, partial sequence
YT2017209	gi|1782853159|gb|MN813993.1|	524	1	0	1	524	44	567	0	963	100	99.809	Parmotrema tinctorum voucher KoLRI_180312 small subunit ribosomal RNA gene, partial sequence; internal transcribed spacer 1, 5.8S ribosomal RNA gene, and internal transcribed spacer 2, complete sequence; and large subunit ribosomal RNA gene, partial sequence
YT2017211	gi|1782853170|gb|MN814004.1|	524	0	0	1	524	44	567	0	968	100	100	Parmotrema tinctorum voucher KoLRI_180335 small subunit ribosomal RNA gene, partial sequence; internal transcribed spacer 1, 5.8S ribosomal RNA gene, and internal transcribed spacer 2, complete sequence; and large subunit ribosomal RNA gene, partial sequence
YT2017211	gi|1782853168|gb|MN814002.1|	524	0	0	1	524	44	567	0	968	100	100	Parmotrema tinctorum voucher KoLRI_180333 small subunit ribosomal RNA gene, partial sequence; internal transcribed spacer 1, 5.8S ribosomal RNA gene, and internal transcribed spacer 2, complete sequence; and large subunit ribosomal RNA gene, partial sequence
YT2017211	gi|1782853167|gb|MN814001.1|	524	0	0	1	524	43	566	0	968	100	100	Parmotrema tinctorum voucher KoLRI_180332 small subunit ribosomal RNA gene, partial sequence; internal transcribed spacer 1, 5.8S ribosomal RNA gene, and internal transcribed spacer 2, complete sequence; and large subunit ribosomal RNA gene, partial sequence
YT2017211	gi|1782853166|gb|MN814000.1|	524	0	0	1	524	43	566	0	968	100	100	Parmotrema tinctorum voucher KoLRI_180325 small subunit ribosomal RNA gene, partial sequence; internal transcribed spacer 1, 5.8S ribosomal RNA gene, and internal transcribed spacer 2, complete sequence; and large subunit ribosomal RNA gene, partial sequence
YT2017211	gi|1782853165|gb|MN813999.1|	524	0	0	1	524	44	567	0	968	100	100	Parmotrema tinctorum voucher KoLRI_180324 small subunit ribosomal RNA gene, partial sequence; internal transcribed spacer 1, 5.8S ribosomal RNA gene, and internal transcribed spacer 2, complete sequence; and large subunit ribosomal RNA gene, partial sequence
YT2017211	gi|1782853164|gb|MN813998.1|	524	0	0	1	524	43	566	0	968	100	100	Parmotrema tinctorum voucher KoLRI_180323 small subunit ribosomal RNA gene, partial sequence; internal transcribed spacer 1, 5.8S ribosomal RNA gene, and internal transcribed spacer 2, complete sequence; and large subunit ribosomal RNA gene, partial sequence
YT2017211	gi|1782853163|gb|MN813997.1|	524	0	0	1	524	44	567	0	968	100	100	Parmotrema tinctorum voucher KoLRI_180322 small subunit ribosomal RNA gene, partial sequence; internal transcribed spacer 1, 5.8S ribosomal RNA gene, and internal transcribed spacer 2, complete sequence; and large subunit ribosomal RNA gene, partial sequence
YT2017211	gi|1782853159|gb|MN813993.1|	524	0	0	1	524	44	567	0	968	100	100	Parmotrema tinctorum voucher KoLRI_180312 small subunit ribosomal RNA gene, partial sequence; internal transcribed spacer 1, 5.8S ribosomal RNA gene, and internal transcribed spacer 2, complete sequence; and large subunit ribosomal RNA gene, partial sequence
YT2017211	gi|1782853158|gb|MN813992.1|	524	0	0	1	524	43	566	0	968	100	100	Parmotrema tinctorum voucher KoLRI_180305 small subunit ribosomal RNA gene, partial sequence; internal transcribed spacer 1, 5.8S ribosomal RNA gene, and internal transcribed spacer 2, complete sequence; and large subunit ribosomal RNA gene, partial sequence
YT2017211	gi|1782853155|gb|MN813989.1|	524	0	0	1	524	44	567	0	968	100	100	Parmotrema tinctorum voucher KoLRI_180302 small subunit ribosomal RNA gene, partial sequence; internal transcribed spacer 1, 5.8S ribosomal RNA gene, and internal transcribed spacer 2, complete sequence; and large subunit ribosomal RNA gene, partial sequence
Flavoparmelia caperata (2 strains)
QJ3_3	gi|2152710785|dbj|LC657570.1|	1127	2	1	6	1131	1	1127	0	2063	99	99.734	Flavoparmelia caperata personal:Yoshikazu Yamamoto:23052301 genes for 18S rRNA, ITS1, 5.8S rRNA, ITS2, and 28S rRNA, partial and complete sequence
QJ3_3	gi|2152710784|dbj|LC657569.1|	1127	3	1	6	1131	1	1127	0	2058	99	99.645	Flavoparmelia caperata personal:Yoshikazu Yamamoto:23052301 genes for 18S rRNA, ITS1, 5.8S rRNA, ITS2, and 28S rRNA, partial and complete sequence
QJ3_3	gi|1035662883|gb|KX132916.1|	1131	4	3	2	1131	29	1157	0	2047	99	99.381	Flavoparmelia caperata isolate LIFU007-16 18S ribosomal RNA gene, partial sequence; internal transcribed spacer 1, 5.8S ribosomal RNA gene, and internal transcribed spacer 2, complete sequence; and 28S ribosomal RNA gene, partial sequence
QJ3_3	gi|315115661|gb|HQ671302.1|	1106	3	1	9	1114	1	1105	0	2019	98	99.638	Flavoparmelia sp. Hur CH080070 18S ribosomal RNA gene, partial sequence; internal transcribed spacer 1 and 5.8S ribosomal RNA gene, complete sequence; and internal transcribed spacer 2, partial sequence
QJ3_3	gi|2119860669|gb|OK577924.1|	722	10	1	383	1104	380	1100	0	1271	93	98.476	Flavoparmelia caperata isolate HP-44L small subunit ribosomal RNA gene, partial sequence; internal transcribed spacer 1 and 5.8S ribosomal RNA gene, complete sequence; and internal transcribed spacer 2, partial sequence
QJ3_3	gi|2119860669|gb|OK577924.1|	329	2	0	25	353	1	329	9.01e-166	597	93	99.392	Flavoparmelia caperata isolate HP-44L small subunit ribosomal RNA gene, partial sequence; internal transcribed spacer 1 and 5.8S ribosomal RNA gene, complete sequence; and internal transcribed spacer 2, partial sequence
QJ3_3	gi|73622958|gb|DQ084139.1|	608	4	1	2	608	33	640	0	1094	54	99.178	Flavoparmelia caperata voucher MAF 6045 18S ribosomal RNA gene, partial sequence; and intron
QJ3_3	gi|73622944|gb|DQ084125.1|	608	4	1	2	608	31	638	0	1094	54	99.178	Flavoparmelia caperata voucher MAF 10367 18S ribosomal RNA gene, partial sequence; and intron
QJ3_3	gi|73622957|gb|DQ084138.1|	608	5	1	2	608	5	612	0	1090	54	99.013	Flavoparmelia caperata voucher TARI 2027 18S ribosomal RNA gene, partial sequence; and intron
QJ3_3	gi|73622951|gb|DQ084132.1|	609	4	2	2	608	5	613	0	1090	54	99.015	Flavoparmelia caperata voucher MAF 10369 18S ribosomal RNA gene, partial sequence; and intron
QJ3_3	gi|73622946|gb|DQ084127.1|	608	5	1	2	608	31	638	0	1088	54	99.013	Flavoparmelia caperata voucher MAF 10361 18S ribosomal RNA gene, partial sequence; and intron
QJ4_8	gi|2152710785|dbj|LC657570.1|	1124	2	1	1	1123	1	1124	0	2058	100	99.733	Flavoparmelia caperata personal:Yoshikazu Yamamoto:23052301 genes for 18S rRNA, ITS1, 5.8S rRNA, ITS2, and 28S rRNA, partial and complete sequence
QJ4_8	gi|2152710784|dbj|LC657569.1|	1124	3	1	1	1123	1	1124	0	2052	100	99.644	Flavoparmelia caperata personal:Yoshikazu Yamamoto:23052301 genes for 18S rRNA, ITS1, 5.8S rRNA, ITS2, and 28S rRNA, partial and complete sequence
QJ4_8	gi|1035662883|gb|KX132916.1|	1124	4	3	1	1123	33	1154	0	2034	100	99.377	Flavoparmelia caperata isolate LIFU007-16 18S ribosomal RNA gene, partial sequence; internal transcribed spacer 1, 5.8S ribosomal RNA gene, and internal transcribed spacer 2, complete sequence; and 28S ribosomal RNA gene, partial sequence
QJ4_8	gi|315115661|gb|HQ671302.1|	1106	3	1	4	1109	1	1105	0	2019	98	99.638	Flavoparmelia sp. Hur CH080070 18S ribosomal RNA gene, partial sequence; internal transcribed spacer 1 and 5.8S ribosomal RNA gene, complete sequence; and internal transcribed spacer 2, partial sequence
QJ4_8	gi|2119860669|gb|OK577924.1|	722	10	1	378	1099	380	1100	0	1271	94	98.476	Flavoparmelia caperata isolate HP-44L small subunit ribosomal RNA gene, partial sequence; internal transcribed spacer 1 and 5.8S ribosomal RNA gene, complete sequence; and internal transcribed spacer 2, partial sequence
QJ4_8	gi|2119860669|gb|OK577924.1|	329	2	0	20	348	1	329	8.94e-166	597	94	99.392	Flavoparmelia caperata isolate HP-44L small subunit ribosomal RNA gene, partial sequence; internal transcribed spacer 1 and 5.8S ribosomal RNA gene, complete sequence; and internal transcribed spacer 2, partial sequence
QJ4_8	gi|73622958|gb|DQ084139.1|	604	4	1	1	603	37	640	0	1086	54	99.172	Flavoparmelia caperata voucher MAF 6045 18S ribosomal RNA gene, partial sequence; and intron
QJ4_8	gi|73622944|gb|DQ084125.1|	604	4	1	1	603	35	638	0	1086	54	99.172	Flavoparmelia caperata voucher MAF 10367 18S ribosomal RNA gene, partial sequence; and intron
QJ4_8	gi|73622957|gb|DQ084138.1|	604	5	1	1	603	9	612	0	1083	54	99.007	Flavoparmelia caperata voucher TARI 2027 18S ribosomal RNA gene, partial sequence; and intron
QJ4_8	gi|73622951|gb|DQ084132.1|	605	4	2	1	603	9	613	0	1083	54	99.008	Flavoparmelia caperata voucher MAF 10369 18S ribosomal RNA gene, partial sequence; and intron
QJ4_8	gi|73622946|gb|DQ084127.1|	604	5	1	1	603	35	638	0	1081	54	99.007	Flavoparmelia caperata voucher MAF 10361 18S ribosomal RNA gene, partial sequence; and intron
Hypotrachyna osseoalba (7 strains)
QJ2_3	gi|1568059335|dbj|LC461187.1|	574	1	1	282	853	1	574	0	1042	67	99.477	Hypotrachyna osseoalba personal:Yoshikazu Yamamoto:20071210 genes for 18S rRNA, ITS1, 5.8S rRNA, ITS2, 28S rRNA, partial and complete sequence
QJ2_3	gi|723943651|gb|KM250208.1|	542	1	0	312	853	1	542	0	996	63	99.815	Hypotrachyna osseoalba clone F005460 internal transcribed spacer 1, partial sequence; 5.8S ribosomal RNA gene and internal transcribed spacer 2, complete sequence; and 28S ribosomal RNA gene, partial sequence
QJ2_3	gi|723943652|gb|KM250209.1|	542	3	0	312	853	1	542	0	985	63	99.446	Hypotrachyna osseoalba clone F005433 internal transcribed spacer 1, partial sequence; 5.8S ribosomal RNA gene and internal transcribed spacer 2, complete sequence; and 28S ribosomal RNA gene, partial sequence
QJ2_3	gi|299151616|gb|GQ919279.1|	516	1	1	305	820	1	515	0	941	60	99.612	Hypotrachyna osseoalba voucher MAF-Lich 15608 18S ribosomal RNA gene, partial sequence; internal transcribed spacer 1, 5.8S ribosomal RNA gene, and internal transcribed spacer 2, complete sequence; and 26S ribosomal RNA gene, partial sequence
QJ2_3	gi|82622342|gb|DQ279512.1|	503	1	7	305	807	1	494	0	865	59	98.012	Hypotrachyna osseoalba voucher MAF 10390 18S ribosomal RNA gene, partial sequence; internal transcribed spacer 1 and 5.8S ribosomal RNA gene, complete sequence; and internal transcribed spacer 2, partial sequence
QJ4_5	gi|1568059335|dbj|LC461187.1|	568	1	1	281	846	1	568	0	1031	65	99.472	Hypotrachyna osseoalba personal:Yoshikazu Yamamoto:20071210 genes for 18S rRNA, ITS1, 5.8S rRNA, ITS2, 28S rRNA, partial and complete sequence
QJ4_5	gi|723943651|gb|KM250208.1|	536	1	0	311	846	1	536	0	985	62	99.813	Hypotrachyna osseoalba clone F005460 internal transcribed spacer 1, partial sequence; 5.8S ribosomal RNA gene and internal transcribed spacer 2, complete sequence; and 28S ribosomal RNA gene, partial sequence
QJ4_5	gi|723943652|gb|KM250209.1|	536	3	0	311	846	1	536	0	974	62	99.44	Hypotrachyna osseoalba clone F005433 internal transcribed spacer 1, partial sequence; 5.8S ribosomal RNA gene and internal transcribed spacer 2, complete sequence; and 28S ribosomal RNA gene, partial sequence
QJ4_5	gi|299151616|gb|GQ919279.1|	516	1	1	304	819	1	515	0	941	60	99.612	Hypotrachyna osseoalba voucher MAF-Lich 15608 18S ribosomal RNA gene, partial sequence; internal transcribed spacer 1, 5.8S ribosomal RNA gene, and internal transcribed spacer 2, complete sequence; and 26S ribosomal RNA gene, partial sequence
QJ4_5	gi|82622342|gb|DQ279512.1|	503	1	7	304	806	1	494	0	865	58	98.012	Hypotrachyna osseoalba voucher MAF 10390 18S ribosomal RNA gene, partial sequence; internal transcribed spacer 1 and 5.8S ribosomal RNA gene, complete sequence; and internal transcribed spacer 2, partial sequence
QJ4_12	gi|1568059335|dbj|LC461187.1|	566	2	1	279	842	1	566	0	1022	67	99.293	Hypotrachyna osseoalba personal:Yoshikazu Yamamoto:20071210 genes for 18S rRNA, ITS1, 5.8S rRNA, ITS2, 28S rRNA, partial and complete sequence
QJ4_12	gi|723943652|gb|KM250209.1|	534	0	0	309	842	1	534	0	987	63	100	Hypotrachyna osseoalba clone F005433 internal transcribed spacer 1, partial sequence; 5.8S ribosomal RNA gene and internal transcribed spacer 2, complete sequence; and 28S ribosomal RNA gene, partial sequence
QJ4_12	gi|723943651|gb|KM250208.1|	534	2	0	309	842	1	534	0	976	63	99.625	Hypotrachyna osseoalba clone F005460 internal transcribed spacer 1, partial sequence; 5.8S ribosomal RNA gene and internal transcribed spacer 2, complete sequence; and 28S ribosomal RNA gene, partial sequence
QJ4_12	gi|299151616|gb|GQ919279.1|	516	4	1	302	817	1	515	0	924	61	99.031	Hypotrachyna osseoalba voucher MAF-Lich 15608 18S ribosomal RNA gene, partial sequence; internal transcribed spacer 1, 5.8S ribosomal RNA gene, and internal transcribed spacer 2, complete sequence; and 26S ribosomal RNA gene, partial sequence
QJ5_1	gi|1568059335|dbj|LC461187.1|	574	0	1	281	852	1	574	0	1048	67	99.652	Hypotrachyna osseoalba personal:Yoshikazu Yamamoto:20071210 genes for 18S rRNA, ITS1, 5.8S rRNA, ITS2, 28S rRNA, partial and complete sequence
QJ5_1	gi|723943651|gb|KM250208.1|	542	0	0	311	852	1	542	0	1002	64	100	Hypotrachyna osseoalba clone F005460 internal transcribed spacer 1, partial sequence; 5.8S ribosomal RNA gene and internal transcribed spacer 2, complete sequence; and 28S ribosomal RNA gene, partial sequence
QJ5_1	gi|723943652|gb|KM250209.1|	542	2	0	311	852	1	542	0	990	64	99.631	Hypotrachyna osseoalba clone F005433 internal transcribed spacer 1, partial sequence; 5.8S ribosomal RNA gene and internal transcribed spacer 2, complete sequence; and 28S ribosomal RNA gene, partial sequence
QJ5_1	gi|299151616|gb|GQ919279.1|	516	2	1	304	819	1	515	0	935	61	99.419	Hypotrachyna osseoalba voucher MAF-Lich 15608 18S ribosomal RNA gene, partial sequence; internal transcribed spacer 1, 5.8S ribosomal RNA gene, and internal transcribed spacer 2, complete sequence; and 26S ribosomal RNA gene, partial sequence
QJ5_1	gi|82622342|gb|DQ279512.1|	503	0	7	304	806	1	494	0	870	59	98.211	Hypotrachyna osseoalba voucher MAF 10390 18S ribosomal RNA gene, partial sequence; internal transcribed spacer 1 and 5.8S ribosomal RNA gene, complete sequence; and internal transcribed spacer 2, partial sequence
QJ5_4	gi|1568059335|dbj|LC461187.1|	573	0	1	281	851	1	573	0	1046	67	99.651	Hypotrachyna osseoalba personal:Yoshikazu Yamamoto:20071210 genes for 18S rRNA, ITS1, 5.8S rRNA, ITS2, 28S rRNA, partial and complete sequence
QJ5_4	gi|723943651|gb|KM250208.1|	541	0	0	311	851	1	541	0	1000	63	100	Hypotrachyna osseoalba clone F005460 internal transcribed spacer 1, partial sequence; 5.8S ribosomal RNA gene and internal transcribed spacer 2, complete sequence; and 28S ribosomal RNA gene, partial sequence
QJ5_4	gi|723943652|gb|KM250209.1|	541	2	0	311	851	1	541	0	989	63	99.63	Hypotrachyna osseoalba clone F005433 internal transcribed spacer 1, partial sequence; 5.8S ribosomal RNA gene and internal transcribed spacer 2, complete sequence; and 28S ribosomal RNA gene, partial sequence
QJ5_4	gi|299151616|gb|GQ919279.1|	516	2	1	304	819	1	515	0	935	60	99.419	Hypotrachyna osseoalba voucher MAF-Lich 15608 18S ribosomal RNA gene, partial sequence; internal transcribed spacer 1, 5.8S ribosomal RNA gene, and internal transcribed spacer 2, complete sequence; and 26S ribosomal RNA gene, partial sequence
QJ5_4	gi|82622342|gb|DQ279512.1|	503	0	7	304	806	1	494	0	870	59	98.211	Hypotrachyna osseoalba voucher MAF 10390 18S ribosomal RNA gene, partial sequence; internal transcribed spacer 1 and 5.8S ribosomal RNA gene, complete sequence; and internal transcribed spacer 2, partial sequence
QJ5_7	gi|1568059335|dbj|LC461187.1|	572	0	1	281	850	1	572	0	1044	67	99.65	Hypotrachyna osseoalba personal:Yoshikazu Yamamoto:20071210 genes for 18S rRNA, ITS1, 5.8S rRNA, ITS2, 28S rRNA, partial and complete sequence
QJ5_7	gi|723943651|gb|KM250208.1|	540	0	0	311	850	1	540	0	998	63	100	Hypotrachyna osseoalba clone F005460 internal transcribed spacer 1, partial sequence; 5.8S ribosomal RNA gene and internal transcribed spacer 2, complete sequence; and 28S ribosomal RNA gene, partial sequence
QJ5_7	gi|723943652|gb|KM250209.1|	540	2	0	311	850	1	540	0	987	63	99.63	Hypotrachyna osseoalba clone F005433 internal transcribed spacer 1, partial sequence; 5.8S ribosomal RNA gene and internal transcribed spacer 2, complete sequence; and 28S ribosomal RNA gene, partial sequence
QJ5_7	gi|299151616|gb|GQ919279.1|	516	2	1	304	819	1	515	0	935	60	99.419	Hypotrachyna osseoalba voucher MAF-Lich 15608 18S ribosomal RNA gene, partial sequence; internal transcribed spacer 1, 5.8S ribosomal RNA gene, and internal transcribed spacer 2, complete sequence; and 26S ribosomal RNA gene, partial sequence
QJ5_7	gi|82622342|gb|DQ279512.1|	503	0	7	304	806	1	494	0	870	59	98.211	Hypotrachyna osseoalba voucher MAF 10390 18S ribosomal RNA gene, partial sequence; internal transcribed spacer 1 and 5.8S ribosomal RNA gene, complete sequence; and internal transcribed spacer 2, partial sequence
QJ5_9	gi|1568059335|dbj|LC461187.1|	584	0	2	278	859	1	583	0	1059	68	99.486	Hypotrachyna osseoalba personal:Yoshikazu Yamamoto:20071210 genes for 18S rRNA, ITS1, 5.8S rRNA, ITS2, 28S rRNA, partial and complete sequence
QJ5_9	gi|723943651|gb|KM250208.1|	552	0	1	308	859	1	551	0	1013	64	99.819	Hypotrachyna osseoalba clone F005460 internal transcribed spacer 1, partial sequence; 5.8S ribosomal RNA gene and internal transcribed spacer 2, complete sequence; and 28S ribosomal RNA gene, partial sequence
QJ5_9	gi|723943652|gb|KM250209.1|	552	2	1	308	859	1	551	0	1002	64	99.457	Hypotrachyna osseoalba clone F005433 internal transcribed spacer 1, partial sequence; 5.8S ribosomal RNA gene and internal transcribed spacer 2, complete sequence; and 28S ribosomal RNA gene, partial sequence
QJ5_9	gi|299151616|gb|GQ919279.1|	516	2	1	301	816	1	515	0	935	60	99.419	Hypotrachyna osseoalba voucher MAF-Lich 15608 18S ribosomal RNA gene, partial sequence; internal transcribed spacer 1, 5.8S ribosomal RNA gene, and internal transcribed spacer 2, complete sequence; and 26S ribosomal RNA gene, partial sequence
QJ5_9	gi|82622342|gb|DQ279512.1|	503	0	7	301	803	1	494	0	870	58	98.211	Hypotrachyna osseoalba voucher MAF 10390 18S ribosomal RNA gene, partial sequence; internal transcribed spacer 1 and 5.8S ribosomal RNA gene, complete sequence; and internal transcribed spacer 2, partial sequence
Menegazzia subsimilis (2 strains)
QJ4_3	gi|1733397535|gb|MK812020.1|	549	2	0	35	583	1	549	0	1003	91	99.636	Menegazzia subsimilis voucher O-L-186134 internal transcribed spacer 1, partial sequence; 5.8S ribosomal RNA gene and internal transcribed spacer 2, complete sequence; and large subunit ribosomal RNA gene, partial sequence
QJ4_3	gi|336397095|gb|HQ650682.1|	559	9	0	25	583	1	559	0	983	93	98.39	Menegazzia subsimilis isolate AFTOL-ID 10 18S ribosomal RNA gene, partial sequence; internal transcribed spacer 1, 5.8S ribosomal RNA gene, and internal transcribed spacer 2, complete sequence; and 28S ribosomal RNA gene, partial sequence
QJ4_3	gi|1733398150|gb|MK812635.1|	550	9	2	35	583	1	549	0	953	91	98	Menegazzia terebrata voucher O-L-200924 internal transcribed spacer 1, partial sequence; 5.8S ribosomal RNA gene and internal transcribed spacer 2, complete sequence; and large subunit ribosomal RNA gene, partial sequence
QJ4_6	gi|1733397535|gb|MK812020.1|	549	3	0	47	595	1	549	0	998	89	99.454	Menegazzia subsimilis voucher O-L-186134 internal transcribed spacer 1, partial sequence; 5.8S ribosomal RNA gene and internal transcribed spacer 2, complete sequence; and large subunit ribosomal RNA gene, partial sequence
QJ4_6	gi|336397095|gb|HQ650682.1|	559	10	0	37	595	1	559	0	977	90	98.211	Menegazzia subsimilis isolate AFTOL-ID 10 18S ribosomal RNA gene, partial sequence; internal transcribed spacer 1, 5.8S ribosomal RNA gene, and internal transcribed spacer 2, complete sequence; and 28S ribosomal RNA gene, partial sequence
Ramalina terebrata (4 strains)
NJ2018038	gi|151936046|gb|DQ534481.2|	612	4	2	6	617	31	639	0	1088	99	98.856	Ramalina terebrata 18S ribosomal RNA gene, partial sequence; internal transcribed spacer 1, 5.8S ribosomal RNA gene, and internal transcribed spacer 2, complete sequence; and 28S ribosomal RNA gene, partial sequence
NJ2018038	gi|157838811|gb|EU161239.1|	590	2	1	28	617	1	589	0	1072	96	99.492	Ramalina terebrata voucher KOPRI L5 internal transcribed spacer 1, partial sequence; 5.8S ribosomal RNA gene and internal transcribed spacer 2, complete sequence; and 26S ribosomal RNA gene, partial sequence
NJ2018040	gi|151936046|gb|DQ534481.2|	597	2	1	6	602	31	625	0	1079	99	99.33	Ramalina terebrata 18S ribosomal RNA gene, partial sequence; internal transcribed spacer 1, 5.8S ribosomal RNA gene, and internal transcribed spacer 2, complete sequence; and 28S ribosomal RNA gene, partial sequence
NJ2018040	gi|157838811|gb|EU161239.1|	575	0	0	28	602	1	575	0	1062	95	100	Ramalina terebrata voucher KOPRI L5 internal transcribed spacer 1, partial sequence; 5.8S ribosomal RNA gene and internal transcribed spacer 2, complete sequence; and 26S ribosomal RNA gene, partial sequence
NJ2018054	gi|151936046|gb|DQ534481.2|	613	4	4	4	616	31	638	0	1077	99	98.532	Ramalina terebrata 18S ribosomal RNA gene, partial sequence; internal transcribed spacer 1, 5.8S ribosomal RNA gene, and internal transcribed spacer 2, complete sequence; and 28S ribosomal RNA gene, partial sequence
NJ2018054	gi|157838811|gb|EU161239.1|	591	2	2	26	616	1	588	0	1061	96	99.154	Ramalina terebrata voucher KOPRI L5 internal transcribed spacer 1, partial sequence; 5.8S ribosomal RNA gene and internal transcribed spacer 2, complete sequence; and 26S ribosomal RNA gene, partial sequence
NJ2018080	gi|151936046|gb|DQ534481.2|	588	3	0	11	598	37	624	0	1070	98	99.49	Ramalina terebrata 18S ribosomal RNA gene, partial sequence; internal transcribed spacer 1, 5.8S ribosomal RNA gene, and internal transcribed spacer 2, complete sequence; and 28S ribosomal RNA gene, partial sequence
NJ2018080	gi|157838811|gb|EU161239.1|	574	0	0	25	598	1	574	0	1061	96	100	Ramalina terebrata voucher KOPRI L5 internal transcribed spacer 1, partial sequence; 5.8S ribosomal RNA gene and internal transcribed spacer 2, complete sequence; and 26S ribosomal RNA gene, partial sequence
Ramalina calicaris (2 strains)
QJ3_2	gi|1559907853|gb|MH423302.1|	806	6	8	5	806	7	808	0	1404	99	98.263	Ramalina sp. isolate HanLF 2017080481-2 small subunit ribosomal RNA gene, partial sequence; internal transcribed spacer 1, 5.8S ribosomal RNA gene, and internal transcribed spacer 2, complete sequence; and large subunit ribosomal RNA gene, partial sequence
QJ3_2	gi|336287521|gb|JF923605.1|	746	8	2	42	786	1	745	0	1321	92	98.66	Ramalina calicaris voucher 06-26200 18S ribosomal RNA gene, partial sequence; internal transcribed spacer 1, 5.8S ribosomal RNA gene, and internal transcribed spacer 2, complete sequence; and 28S ribosomal RNA gene, partial sequence
QJ3_2	gi|2119860671|gb|OK577926.1|	736	9	2	25	760	1	734	0	1297	91	98.505	Ramalina intermedia isolate HP-49L small subunit ribosomal RNA gene, partial sequence; internal transcribed spacer 1 and 5.8S ribosomal RNA gene, complete sequence; and internal transcribed spacer 2, partial sequence
QJ3_2	gi|2119860627|gb|OK577892.1|	739	9	2	42	780	1	736	0	1295	91	98.376	Ramalina conduplicans isolate NEA-11L small subunit ribosomal RNA gene, partial sequence; internal transcribed spacer 1, 5.8S ribosomal RNA gene, and internal transcribed spacer 2, complete sequence; and large subunit ribosomal RNA gene, partial sequence
QJ3_2	gi|1559907852|gb|MH423301.1|	737	8	4	70	806	1	733	0	1291	91	98.372	Ramalina sp. isolate HanLF 2017080481-3 small subunit ribosomal RNA gene, partial sequence; internal transcribed spacer 1, 5.8S ribosomal RNA gene, and internal transcribed spacer 2, complete sequence; and large subunit ribosomal RNA gene, partial sequence
QJ5_5	LC431558.1	804	18	8	4	805	7	804	0	1336	99	96.766	Ramalina conduplicans CBM:FL-205119 genes for 18S rRNA, ITS1, 5.8S rRNA, ITS2, 28S rRNA, partial and complete sequence
QJ5_5	LC533091.1	765	12	1	20	784	1	763	0	1334	94	98.17	Ramalina conduplicans personal:Hara Kojiro:0023b genes for 18S rRNA, ITS1, 5.8S rRNA, ITS2, 28S rRNA, partial and complete sequence
QJ5_5	LC382022.1	804	19	9	4	805	7	803	0	1321	99	96.517	Ramalina conduplicans KY1401 genes for 18S rRNA, ITS1, 5.8S rRNA, ITS2, 28S rRNA, partial and complete sequence
QJ5_5	MH423302.1	807	18	11	4	805	7	807	0	1319	99	96.406	Ramalina sp. isolate HanLF 2017080481-2 small subunit ribosomal RNA gene, partial sequence; internal transcribed spacer 1, 5.8S ribosomal RNA gene, and internal transcribed spacer 2, complete sequence; and large subunit ribosomal RNA gene, partial sequence
QJ5_5	JF923607.1	803	25	5	4	805	13	811	0	1312	99	96.264	Ramalina calicaris voucher 06-26118 18S ribosomal RNA gene, partial sequence; internal transcribed spacer 1, 5.8S ribosomal RNA gene, and internal transcribed spacer 2, complete sequence; and 28S ribosomal RNA gene, partial sequence
QJ5_5	MH423298.1	806	20	10	4	805	7	805	0	1306	99	96.154	Ramalina sp. isolate HanLF 2016081705-2 small subunit ribosomal RNA gene, partial sequence; internal transcribed spacer 1, 5.8S ribosomal RNA gene, and internal transcribed spacer 2, complete sequence; and large subunit ribosomal RNA gene, partial sequence
QJ5_5	MH423296.1	804	24	7	4	805	7	804	0	1301	99	96.02	Ramalina sp. isolate HanLF 20160817102 small subunit ribosomal RNA gene, partial sequence; internal transcribed spacer 1, 5.8S ribosomal RNA gene, and internal transcribed spacer 2, complete sequence; and large subunit ribosomal RNA gene, partial sequence
QJ5_5	LC382023.1	804	22	10	4	805	7	802	0	1299	99	96.02	Ramalina conduplicans CBM:FL-204754 genes for 18S rRNA, ITS1, 5.8S rRNA, ITS2, 28S rRNA, partial and complete sequence
QJ5_5	LC431566.1	804	23	10	4	805	7	802	0	1293	99	95.896	Ramalina sp. MYA0401 genes for 18S rRNA, ITS1, 5.8S rRNA, ITS2, 28S rRNA, partial and complete sequence
QJ5_5	JF923606.1	807	24	8	4	805	13	814	0	1293	99	95.787	Ramalina confirmata voucher 07-28833 18S ribosomal RNA gene, partial sequence; internal transcribed spacer 1, 5.8S ribosomal RNA gene, and internal transcribed spacer 2, complete sequence; and 28S ribosomal RNA gene, partial sequence
Tephromela atra (1 strain)
NJ2018036	gi|151936051|gb|DQ534487.2|	614	5	3	41	654	276	886	0	1086	93	98.697	Tephromela atra 18S ribosomal RNA gene, partial sequence; internal transcribed spacer 1, 5.8S ribosomal RNA gene, and internal transcribed spacer 2, complete sequence; and 28S ribosomal RNA gene, partial sequence
Parmelia saxatilis (4 strains)
NJ2018050	gi|315115671|gb|HQ671312.1|	792	0	0	2	793	1	792	0	1463	97	100	Parmelia sp. Hur R0090074 18S ribosomal RNA gene, partial sequence; internal transcribed spacer 1, 5.8S ribosomal RNA gene, and internal transcribed spacer 2, complete sequence; and 28S ribosomal RNA gene, partial sequence
NJ2018050	gi|1756318346|gb|MK567163.1|	790	2	2	2	791	9	796	0	1439	97	99.494	Parmelia saxatilis small subunit ribosomal RNA gene, partial sequence; internal transcribed spacer 1, 5.8S ribosomal RNA gene, and internal transcribed spacer 2, complete sequence; and large subunit ribosomal RNA gene, partial sequence
NJ2018050	gi|1610217649|gb|MK778630.1|	767	0	1	27	793	1	766	0	1410	94	99.87	Parmelia saxatilis voucher J. Malicek 10251 (hb. Malicek) small subunit ribosomal RNA gene, partial sequence; internal transcribed spacer 1, 5.8S ribosomal RNA gene, and internal transcribed spacer 2, complete sequence; and large subunit ribosomal RNA gene, partial sequence
NJ2018050	gi|1142969408|gb|KY419143.1|	771	0	3	2	772	23	790	0	1404	94	99.611	Parmelia saxatilis voucher 16-009 18S ribosomal RNA gene, partial sequence; internal transcribed spacer 1, 5.8S ribosomal RNA gene, and internal transcribed spacer 2, complete sequence; and 28S ribosomal RNA gene, partial sequence
NJ2018050	gi|4973011|gb|AF141370.1|	775	1	1	19	793	18	787	0	1393	95	99.226	Parmelia saxatilis 18S ribosomal RNA gene, partial sequence; internal transcribed spacer 1, 5.8S ribosomal RNA gene and internal transcribed spacer 2, complete sequence; and 23S ribosomal RNA gene, partial sequence
NJ2018050	gi|19554296|gb|AF410837.2|	735	0	1	19	753	1	729	0	1319	90	99.184	Parmelia saxatilis 18S ribosomal RNA gene, partial sequence; internal transcribed spacer 1, 5.8S ribosomal RNA gene, and internal transcribed spacer 2, complete sequence
NJ2018050	gi|19554297|gb|AF412309.2|	735	1	1	19	753	1	729	0	1314	90	99.048	Parmelia saxatilis 18S ribosomal RNA gene, partial sequence; internal transcribed spacer 1 and 5.8S ribosomal RNA gene, complete sequence; and internal transcribed spacer 2, partial sequence
NJ2018050	gi|25991314|gb|AF451771.1|	735	0	2	19	753	1	728	0	1312	90	99.048	Parmelia saxatilis 18S ribosomal RNA gene, partial sequence; internal transcribed spacer 1 and 5.8S ribosomal RNA gene, complete sequence; and internal transcribed spacer 2, partial sequence
NJ2018050	gi|19554295|gb|AF410836.2|	736	0	3	19	753	1	729	0	1308	90	98.913	Parmelia saxatilis 18S ribosomal RNA gene, partial sequence; internal transcribed spacer 1, 5.8S ribosomal RNA gene, and internal transcribed spacer 2, complete sequence
NJ2018050	gi|19554294|gb|AF410835.2|	735	1	2	19	753	1	728	0	1306	90	98.912	Parmelia saxatilis 18S ribosomal RNA gene, partial sequence; internal transcribed spacer 1, 5.8S ribosomal RNA gene, and internal transcribed spacer 2, complete sequence
NJ2018058	gi|315115671|gb|HQ671312.1|	792	0	0	3	794	1	792	0	1463	97	100	Parmelia sp. Hur R0090074 18S ribosomal RNA gene, partial sequence; internal transcribed spacer 1, 5.8S ribosomal RNA gene, and internal transcribed spacer 2, complete sequence; and 28S ribosomal RNA gene, partial sequence
NJ2018058	gi|1756318346|gb|MK567163.1|	790	2	2	3	792	9	796	0	1439	97	99.494	Parmelia saxatilis small subunit ribosomal RNA gene, partial sequence; internal transcribed spacer 1, 5.8S ribosomal RNA gene, and internal transcribed spacer 2, complete sequence; and large subunit ribosomal RNA gene, partial sequence
NJ2018058	gi|1610217649|gb|MK778630.1|	776	0	1	28	803	1	775	0	1426	95	99.871	Parmelia saxatilis voucher J. Malicek 10251 (hb. Malicek) small subunit ribosomal RNA gene, partial sequence; internal transcribed spacer 1, 5.8S ribosomal RNA gene, and internal transcribed spacer 2, complete sequence; and large subunit ribosomal RNA gene, partial sequence
NJ2018058	gi|1142969408|gb|KY419143.1|	771	0	3	3	773	23	790	0	1404	94	99.611	Parmelia saxatilis voucher 16-009 18S ribosomal RNA gene, partial sequence; internal transcribed spacer 1, 5.8S ribosomal RNA gene, and internal transcribed spacer 2, complete sequence; and 28S ribosomal RNA gene, partial sequence
NJ2018058	gi|4973011|gb|AF141370.1|	775	1	1	20	794	18	787	0	1393	95	99.226	Parmelia saxatilis 18S ribosomal RNA gene, partial sequence; internal transcribed spacer 1, 5.8S ribosomal RNA gene and internal transcribed spacer 2, complete sequence; and 23S ribosomal RNA gene, partial sequence
NJ2018058	gi|19554296|gb|AF410837.2|	735	0	1	20	754	1	729	0	1319	90	99.184	Parmelia saxatilis 18S ribosomal RNA gene, partial sequence; internal transcribed spacer 1, 5.8S ribosomal RNA gene, and internal transcribed spacer 2, complete sequence
NJ2018058	gi|19554297|gb|AF412309.2|	735	1	1	20	754	1	729	0	1314	90	99.048	Parmelia saxatilis 18S ribosomal RNA gene, partial sequence; internal transcribed spacer 1 and 5.8S ribosomal RNA gene, complete sequence; and internal transcribed spacer 2, partial sequence
NJ2018058	gi|25991314|gb|AF451771.1|	735	0	2	20	754	1	728	0	1312	90	99.048	Parmelia saxatilis 18S ribosomal RNA gene, partial sequence; internal transcribed spacer 1 and 5.8S ribosomal RNA gene, complete sequence; and internal transcribed spacer 2, partial sequence
NJ2018058	gi|19554295|gb|AF410836.2|	736	0	3	20	754	1	729	0	1308	90	98.913	Parmelia saxatilis 18S ribosomal RNA gene, partial sequence; internal transcribed spacer 1, 5.8S ribosomal RNA gene, and internal transcribed spacer 2, complete sequence
NJ2018058	gi|19554294|gb|AF410835.2|	735	1	2	20	754	1	728	0	1306	90	98.912	Parmelia saxatilis 18S ribosomal RNA gene, partial sequence; internal transcribed spacer 1, 5.8S ribosomal RNA gene, and internal transcribed spacer 2, complete sequence
NJ2018071	gi|315115671|gb|HQ671312.1|	792	0	0	23	814	1	792	0	1463	97	100	Parmelia sp. Hur R0090074 18S ribosomal RNA gene, partial sequence; internal transcribed spacer 1, 5.8S ribosomal RNA gene, and internal transcribed spacer 2, complete sequence; and 28S ribosomal RNA gene, partial sequence
NJ2018071	gi|1756318346|gb|MK567163.1|	794	2	2	19	812	5	796	0	1447	97	99.496	Parmelia saxatilis small subunit ribosomal RNA gene, partial sequence; internal transcribed spacer 1, 5.8S ribosomal RNA gene, and internal transcribed spacer 2, complete sequence; and large subunit ribosomal RNA gene, partial sequence
NJ2018071	gi|1610217649|gb|MK778630.1|	773	0	1	48	820	1	772	0	1421	94	99.871	Parmelia saxatilis voucher J. Malicek 10251 (hb. Malicek) small subunit ribosomal RNA gene, partial sequence; internal transcribed spacer 1, 5.8S ribosomal RNA gene, and internal transcribed spacer 2, complete sequence; and large subunit ribosomal RNA gene, partial sequence
NJ2018071	gi|1142969408|gb|KY419143.1|	789	0	6	6	793	8	790	0	1411	96	99.113	Parmelia saxatilis voucher 16-009 18S ribosomal RNA gene, partial sequence; internal transcribed spacer 1, 5.8S ribosomal RNA gene, and internal transcribed spacer 2, complete sequence; and 28S ribosomal RNA gene, partial sequence
NJ2018071	gi|4973011|gb|AF141370.1|	775	1	1	40	814	18	787	0	1393	95	99.226	Parmelia saxatilis 18S ribosomal RNA gene, partial sequence; internal transcribed spacer 1, 5.8S ribosomal RNA gene and internal transcribed spacer 2, complete sequence; and 23S ribosomal RNA gene, partial sequence
NJ2018071	gi|19554296|gb|AF410837.2|	735	0	1	40	774	1	729	0	1319	90	99.184	Parmelia saxatilis 18S ribosomal RNA gene, partial sequence; internal transcribed spacer 1, 5.8S ribosomal RNA gene, and internal transcribed spacer 2, complete sequence
NJ2018071	gi|19554297|gb|AF412309.2|	735	1	1	40	774	1	729	0	1314	90	99.048	Parmelia saxatilis 18S ribosomal RNA gene, partial sequence; internal transcribed spacer 1 and 5.8S ribosomal RNA gene, complete sequence; and internal transcribed spacer 2, partial sequence
NJ2018071	gi|25991314|gb|AF451771.1|	735	0	2	40	774	1	728	0	1312	90	99.048	Parmelia saxatilis 18S ribosomal RNA gene, partial sequence; internal transcribed spacer 1 and 5.8S ribosomal RNA gene, complete sequence; and internal transcribed spacer 2, partial sequence
NJ2018071	gi|19554295|gb|AF410836.2|	736	0	3	40	774	1	729	0	1308	90	98.913	Parmelia saxatilis 18S ribosomal RNA gene, partial sequence; internal transcribed spacer 1, 5.8S ribosomal RNA gene, and internal transcribed spacer 2, complete sequence
NJ2018071	gi|19554294|gb|AF410835.2|	735	1	2	40	774	1	728	0	1306	90	98.912	Parmelia saxatilis 18S ribosomal RNA gene, partial sequence; internal transcribed spacer 1, 5.8S ribosomal RNA gene, and internal transcribed spacer 2, complete sequence
NJ2018072	gi|315115671|gb|HQ671312.1|	792	0	0	24	815	1	792	0	1463	97	100	Parmelia sp. Hur R0090074 18S ribosomal RNA gene, partial sequence; internal transcribed spacer 1, 5.8S ribosomal RNA gene, and internal transcribed spacer 2, complete sequence; and 28S ribosomal RNA gene, partial sequence
NJ2018072	gi|1756318346|gb|MK567163.1|	798	3	2	16	813	1	796	0	1448	97	99.373	Parmelia saxatilis small subunit ribosomal RNA gene, partial sequence; internal transcribed spacer 1, 5.8S ribosomal RNA gene, and internal transcribed spacer 2, complete sequence; and large subunit ribosomal RNA gene, partial sequence
NJ2018072	gi|1610217649|gb|MK778630.1|	772	0	1	49	820	1	771	0	1419	94	99.87	Parmelia saxatilis voucher J. Malicek 10251 (hb. Malicek) small subunit ribosomal RNA gene, partial sequence; internal transcribed spacer 1, 5.8S ribosomal RNA gene, and internal transcribed spacer 2, complete sequence; and large subunit ribosomal RNA gene, partial sequence
NJ2018072	gi|1142969408|gb|KY419143.1|	788	2	4	7	794	8	790	0	1411	96	99.112	Parmelia saxatilis voucher 16-009 18S ribosomal RNA gene, partial sequence; internal transcribed spacer 1, 5.8S ribosomal RNA gene, and internal transcribed spacer 2, complete sequence; and 28S ribosomal RNA gene, partial sequence
NJ2018072	gi|4973011|gb|AF141370.1|	775	1	1	41	815	18	787	0	1393	95	99.226	Parmelia saxatilis 18S ribosomal RNA gene, partial sequence; internal transcribed spacer 1, 5.8S ribosomal RNA gene and internal transcribed spacer 2, complete sequence; and 23S ribosomal RNA gene, partial sequence
NJ2018072	gi|19554296|gb|AF410837.2|	735	0	1	41	775	1	729	0	1319	90	99.184	Parmelia saxatilis 18S ribosomal RNA gene, partial sequence; internal transcribed spacer 1, 5.8S ribosomal RNA gene, and internal transcribed spacer 2, complete sequence
NJ2018072	gi|19554297|gb|AF412309.2|	735	1	1	41	775	1	729	0	1314	90	99.048	Parmelia saxatilis 18S ribosomal RNA gene, partial sequence; internal transcribed spacer 1 and 5.8S ribosomal RNA gene, complete sequence; and internal transcribed spacer 2, partial sequence
NJ2018072	gi|25991314|gb|AF451771.1|	735	0	2	41	775	1	728	0	1312	90	99.048	Parmelia saxatilis 18S ribosomal RNA gene, partial sequence; internal transcribed spacer 1 and 5.8S ribosomal RNA gene, complete sequence; and internal transcribed spacer 2, partial sequence
NJ2018072	gi|19554295|gb|AF410836.2|	736	0	3	41	775	1	729	0	1308	90	98.913	Parmelia saxatilis 18S ribosomal RNA gene, partial sequence; internal transcribed spacer 1, 5.8S ribosomal RNA gene, and internal transcribed spacer 2, complete sequence
NJ2018072	gi|19554294|gb|AF410835.2|	735	1	2	41	775	1	728	0	1306	90	98.912	Parmelia saxatilis 18S ribosomal RNA gene, partial sequence; internal transcribed spacer 1, 5.8S ribosomal RNA gene, and internal transcribed spacer 2, complete sequence
Bryoria fuscescens (1 strain)
NJ2018073	gi|151936019|gb|DQ534452.2|	823	2	3	10	832	44	863	0	1489	99	99.392	Bryoria fuscescens 18S ribosomal RNA gene, partial sequence; internal transcribed spacer 1, 5.8S ribosomal RNA gene, and internal transcribed spacer 2, complete sequence; and 28S ribosomal RNA gene, partial sequence
NJ2018073	gi|315115667|gb|HQ671308.1|	806	0	1	10	815	1	805	0	1482	97	99.876	Bryoria fuscescens voucher Hur ANT0900084 18S ribosomal RNA gene, partial sequence; internal transcribed spacer 1, 5.8S ribosomal RNA gene, and internal transcribed spacer 2, complete sequence; and 28S ribosomal RNA gene, partial sequence
NJ2018073	gi|1219877657|gb|KY266878.1|	799	2	1	10	808	6	803	0	1458	96	99.625	Bryoria implexa voucher O-L-195887 partial 18S ribosomal RNA gene, partial sequence; internal transcribed spacer 1, 5.8S ribosomal RNA gene, and internal transcribed spacer 2, complete sequence; and partial 25S ribosomal RNA gene, partial sequence
NJ2018073	gi|1035662912|gb|KX132945.1|	800	3	3	10	808	6	803	0	1441	96	99.25	Bryoria capillaris isolate LIFU036-16 (versA) 18S ribosomal RNA gene, partial sequence; internal transcribed spacer 1, 5.8S ribosomal RNA gene, and internal transcribed spacer 2, complete sequence; and 28S ribosomal RNA gene, partial sequence
NJ2018073	gi|25991280|gb|AF451736.1|	737	2	2	34	770	1	735	0	1339	89	99.457	Bryoria fuscescens 18S ribosomal RNA gene, partial sequence; internal transcribed spacer 1 and 5.8S ribosomal RNA gene, complete sequence; and internal transcribed spacer 2, partial sequence
NJ2018073	gi|750987294|gb|KJ652435.1|	631	1	0	131	761	1	631	0	1160	76	99.842	Bryoria fuscescens voucher MAF:Lich 18953 18S ribosomal RNA gene, partial sequence; internal transcribed spacer 1 and 5.8S ribosomal RNA gene, complete sequence; and internal transcribed spacer 2, partial sequence
NJ2018073	gi|750987288|gb|KJ652429.1|	631	1	0	131	761	1	631	0	1160	76	99.842	Bryoria fuscescens voucher MAF:Lich 18947 18S ribosomal RNA gene, partial sequence; internal transcribed spacer 1 and 5.8S ribosomal RNA gene, complete sequence; and internal transcribed spacer 2, partial sequence
NJ2018073	gi|750987285|gb|KJ652426.1|	631	1	0	131	761	1	631	0	1160	76	99.842	Bryoria fuscescens voucher MAF:Lich 18944 18S ribosomal RNA gene, partial sequence; internal transcribed spacer 1 and 5.8S ribosomal RNA gene, complete sequence; and internal transcribed spacer 2, partial sequence
NJ2018073	gi|750987284|gb|KJ652425.1|	631	1	0	131	761	1	631	0	1160	76	99.842	Bryoria fuscescens voucher MAF:Lich 18943 18S ribosomal RNA gene, partial sequence; internal transcribed spacer 1 and 5.8S ribosomal RNA gene, complete sequence; and internal transcribed spacer 2, partial sequence
NJ2018073	gi|750987274|gb|KJ652415.1|	631	1	0	131	761	1	631	0	1160	76	99.842	Bryoria fuscescens voucher MAF:Lich 18934 18S ribosomal RNA gene, partial sequence; internal transcribed spacer 1 and 5.8S ribosomal RNA gene, complete sequence; and internal transcribed spacer 2, partial sequence
Parmelia ruderata (2 strains)
QJ3_1	gi|2119860668|gb|OK577923.1|	577	0	0	29	605	1	577	0	1066	94	100	Punctelia rudecta isolate HP-43L small subunit ribosomal RNA gene, partial sequence; internal transcribed spacer 1, 5.8S ribosomal RNA gene, and internal transcribed spacer 2, complete sequence; and large subunit ribosomal RNA gene, partial sequence
QJ3_1	gi|998226110|gb|KR024422.1|	581	0	3	35	615	2	579	0	1053	94	99.484	Parmelia ruderata isolate DNA 1239 internal transcribed spacer 1, partial sequence; 5.8S ribosomal RNA gene and internal transcribed spacer 2, complete sequence; and 28S ribosomal RNA gene, partial sequence
QJ3_1	gi|998226111|gb|KR024423.1|	565	1	2	50	614	1	563	0	1027	92	99.469	Parmelia ruderata isolate DNA 1240 internal transcribed spacer 1, partial sequence; 5.8S ribosomal RNA gene and internal transcribed spacer 2, complete sequence; and 28S ribosomal RNA gene, partial sequence
QJ3_1	gi|723943635|gb|KM250192.1|	549	0	1	68	616	1	548	0	1007	89	99.818	Punctelia rudecta clone F002308 internal transcribed spacer 1, partial sequence; 5.8S ribosomal RNA gene and internal transcribed spacer 2, complete sequence; and 28S ribosomal RNA gene, partial sequence
QJ3_1	gi|723943636|gb|KM250193.1|	547	0	1	70	616	1	546	0	1003	89	99.817	Cetrelia braunsiana clone F004745 internal transcribed spacer 1, partial sequence; 5.8S ribosomal RNA gene and internal transcribed spacer 2, complete sequence; and 28S ribosomal RNA gene, partial sequence
QJ3_1	gi|723943634|gb|KM250191.1|	547	1	1	70	616	1	546	0	998	89	99.634	Punctelia rudecta clone F005512 internal transcribed spacer 1, partial sequence; 5.8S ribosomal RNA gene and internal transcribed spacer 2, complete sequence; and 28S ribosomal RNA gene, partial sequence
QJ3_1	gi|998226121|gb|KR024433.1|	548	2	3	69	614	32	578	0	981	88	99.088	Parmelia ruderata isolate DNA 3147 internal transcribed spacer 1, partial sequence; 5.8S ribosomal RNA gene and internal transcribed spacer 2, complete sequence; and 28S ribosomal RNA gene, partial sequence
QJ3_1	gi|298257251|gb|GU384892.1|	537	7	2	18	554	7	540	0	933	87	98.138	Punctelia missouriensis isolate NY164 18S ribosomal RNA gene, partial sequence; and internal transcribed spacer 1, 5.8S ribosomal RNA gene, and internal transcribed spacer 2, complete sequence
QJ3_1	gi|51094078|gb|AY613402.1|	499	1	1	51	549	1	497	0	904	81	99.399	Punctelia aff. rudecta voucher MAF-Lich 10253 18S ribosomal RNA gene, partial sequence; internal transcribed spacer 1 and 5.8S ribosomal RNA gene, complete sequence; and internal transcribed spacer 2, partial sequence
QJ3_1	gi|998226112|gb|KR024424.1|	515	8	2	83	597	5	517	0	894	83	98.058	Punctelia aff. rudecta MAF-Lich 19170 isolate DNA 1343 internal transcribed spacer 1, partial sequence; 5.8S ribosomal RNA gene and internal transcribed spacer 2, complete sequence; and 28S ribosomal RNA gene, partial sequence
QJ3_7	gi|2119860668|gb|OK577923.1|	578	0	0	23	600	1	578	0	1068	95	100	Punctelia rudecta isolate HP-43L small subunit ribosomal RNA gene, partial sequence; internal transcribed spacer 1, 5.8S ribosomal RNA gene, and internal transcribed spacer 2, complete sequence; and large subunit ribosomal RNA gene, partial sequence
QJ3_7	gi|998226110|gb|KR024422.1|	580	0	2	29	608	2	579	0	1059	95	99.655	Parmelia ruderata isolate DNA 1239 internal transcribed spacer 1, partial sequence; 5.8S ribosomal RNA gene and internal transcribed spacer 2, complete sequence; and 28S ribosomal RNA gene, partial sequence
QJ3_7	gi|998226111|gb|KR024423.1|	564	1	1	44	607	1	563	0	1031	93	99.645	Parmelia ruderata isolate DNA 1240 internal transcribed spacer 1, partial sequence; 5.8S ribosomal RNA gene and internal transcribed spacer 2, complete sequence; and 28S ribosomal RNA gene, partial sequence
QJ3_7	gi|723943635|gb|KM250192.1|	547	0	0	62	608	1	547	0	1011	90	100	Punctelia rudecta clone F002308 internal transcribed spacer 1, partial sequence; 5.8S ribosomal RNA gene and internal transcribed spacer 2, complete sequence; and 28S ribosomal RNA gene, partial sequence
QJ3_7	gi|723943636|gb|KM250193.1|	545	0	0	64	608	1	545	0	1007	90	100	Cetrelia braunsiana clone F004745 internal transcribed spacer 1, partial sequence; 5.8S ribosomal RNA gene and internal transcribed spacer 2, complete sequence; and 28S ribosomal RNA gene, partial sequence
QJ3_7	gi|723943634|gb|KM250191.1|	545	1	0	64	608	1	545	0	1002	90	99.817	Punctelia rudecta clone F005512 internal transcribed spacer 1, partial sequence; 5.8S ribosomal RNA gene and internal transcribed spacer 2, complete sequence; and 28S ribosomal RNA gene, partial sequence
QJ3_7	gi|998226121|gb|KR024433.1|	547	2	2	63	607	32	578	0	987	90	99.269	Parmelia ruderata isolate DNA 3147 internal transcribed spacer 1, partial sequence; 5.8S ribosomal RNA gene and internal transcribed spacer 2, complete sequence; and 28S ribosomal RNA gene, partial sequence
QJ3_7	gi|298257251|gb|GU384892.1|	537	7	2	12	548	7	540	0	933	88	98.138	Punctelia missouriensis isolate NY164 18S ribosomal RNA gene, partial sequence; and internal transcribed spacer 1, 5.8S ribosomal RNA gene, and internal transcribed spacer 2, complete sequence
QJ3_7	gi|51094078|gb|AY613402.1|	499	1	1	45	543	1	497	0	904	82	99.399	Punctelia aff. rudecta voucher MAF-Lich 10253 18S ribosomal RNA gene, partial sequence; internal transcribed spacer 1 and 5.8S ribosomal RNA gene, complete sequence; and internal transcribed spacer 2, partial sequence
QJ3_7	gi|998226112|gb|KR024424.1|	515	8	2	77	591	5	517	0	894	85	98.058	Punctelia aff. rudecta MAF-Lich 19170 isolate DNA 1343 internal transcribed spacer 1, partial sequence; 5.8S ribosomal RNA gene and internal transcribed spacer 2, complete sequence; and 28S ribosomal RNA gene, partial sequence
Himantormia lugubris (3 strains)
NJ2018037	gi|77955908|gb|DQ219309.1|	610	0	4	16	623	21	628	0	1101	97	99.344	Himantormia lugubris voucher Kim 05013 small subunit ribosomal RNA gene, partial sequence; internal transcribed spacer 1, 5.8S ribosomal RNA gene, and internal transcribed spacer 2, complete sequence; and large subunit ribosomal RNA gene, partial sequence
NJ2018037	gi|151936032|gb|DQ534466.2|	610	0	5	16	623	22	628	0	1094	97	99.18	Himantormia lugubris 18S ribosomal RNA gene, partial sequence; internal transcribed spacer 1, 5.8S ribosomal RNA gene, and internal transcribed spacer 2, complete sequence; and 28S ribosomal RNA gene, partial sequence
NJ2018037	gi|444744932|gb|KC456674.1|	539	0	0	62	600	1	539	0	996	86	100	Uncultured endophytic fungus clone 375S-07 internal transcribed spacer 1, partial sequence; 5.8S ribosomal RNA gene and internal transcribed spacer 2, complete sequence; and 28S ribosomal RNA gene, partial sequence
NJ2018037	gi|32453437|gb|AY251421.1|	464	1	1	63	526	1	463	0	845	74	99.569	Himantormia lugubris voucher South Shetland Islands, Livingstone, Isl., South Bay, Caleta espanola, 1998-01-14, U. Soechting 7609 (C), DNA1231 (HBG, LD) internal transcribed spacer 1 and 5.8S ribosomal RNA gene, complete sequence; and internal transcribed spacer 2, partial sequence
NJ2018044	gi|77955908|gb|DQ219309.1|	600	0	1	12	610	21	620	0	1101	96	99.833	Himantormia lugubris voucher Kim 05013 small subunit ribosomal RNA gene, partial sequence; internal transcribed spacer 1, 5.8S ribosomal RNA gene, and internal transcribed spacer 2, complete sequence; and large subunit ribosomal RNA gene, partial sequence
NJ2018044	gi|151936032|gb|DQ534466.2|	600	0	2	12	610	22	620	0	1096	96	99.667	Himantormia lugubris 18S ribosomal RNA gene, partial sequence; internal transcribed spacer 1, 5.8S ribosomal RNA gene, and internal transcribed spacer 2, complete sequence; and 28S ribosomal RNA gene, partial sequence
NJ2018044	gi|444744932|gb|KC456674.1|	539	0	0	59	597	1	539	0	996	87	100	Uncultured endophytic fungus clone 375S-07 internal transcribed spacer 1, partial sequence; 5.8S ribosomal RNA gene and internal transcribed spacer 2, complete sequence; and 28S ribosomal RNA gene, partial sequence
NJ2018044	gi|32453437|gb|AY251421.1|	464	1	1	60	523	1	463	0	845	75	99.569	Himantormia lugubris voucher South Shetland Islands, Livingstone, Isl., South Bay, Caleta espanola, 1998-01-14, U. Soechting 7609 (C), DNA1231 (HBG, LD) internal transcribed spacer 1 and 5.8S ribosomal RNA gene, complete sequence; and internal transcribed spacer 2, partial sequence
NJ2018046	gi|77955908|gb|DQ219309.1|	620	0	4	6	624	15	631	0	1120	99	99.355	Himantormia lugubris voucher Kim 05013 small subunit ribosomal RNA gene, partial sequence; internal transcribed spacer 1, 5.8S ribosomal RNA gene, and internal transcribed spacer 2, complete sequence; and large subunit ribosomal RNA gene, partial sequence
NJ2018046	gi|151936032|gb|DQ534466.2|	620	0	5	6	624	16	631	0	1112	99	99.194	Himantormia lugubris 18S ribosomal RNA gene, partial sequence; internal transcribed spacer 1, 5.8S ribosomal RNA gene, and internal transcribed spacer 2, complete sequence; and 28S ribosomal RNA gene, partial sequence
NJ2018046	gi|444744932|gb|KC456674.1|	539	0	0	61	599	1	539	0	996	86	100	Uncultured endophytic fungus clone 375S-07 internal transcribed spacer 1, partial sequence; 5.8S ribosomal RNA gene and internal transcribed spacer 2, complete sequence; and 28S ribosomal RNA gene, partial sequence
NJ2018046	gi|32453437|gb|AY251421.1|	464	1	1	62	525	1	463	0	845	74	99.569	Himantormia lugubris voucher South Shetland Islands, Livingstone, Isl., South Bay, Caleta espanola, 1998-01-14, U. Soechting 7609 (C), DNA1231 (HBG, LD) internal transcribed spacer 1 and 5.8S ribosomal RNA gene, complete sequence; and internal transcribed spacer 2, partial sequence
Rhizoplaca chrysoleuca (15 strains)
NMG20151298	gi|1016104999|gb|KU934570.1|	507	6	2	1	506	22	527	0	893	100	98.422	Rhizoplaca chrysoleuca voucher Vondrak 10023 (PRA) internal transcribed spacer 1, partial sequence; 5.8S ribosomal RNA gene and internal transcribed spacer 2, complete sequence; and 28S ribosomal RNA gene, partial sequence
NMG20151298	gi|1016104998|gb|KU934569.1|	507	7	2	1	506	22	527	0	887	100	98.225	Rhizoplaca chrysoleuca voucher Vondrak 9993 (PRA) internal transcribed spacer 1, partial sequence; 5.8S ribosomal RNA gene and internal transcribed spacer 2, complete sequence; and 28S ribosomal RNA gene, partial sequence
NMG20151339	gi|1016105028|gb|KU934599.1|	507	2	0	1	507	22	528	0	926	100	99.606	Rhizoplaca chrysoleuca voucher Vondrak 9991 (PRA) internal transcribed spacer 1, partial sequence; 5.8S ribosomal RNA gene and internal transcribed spacer 2, complete sequence; and 28S ribosomal RNA gene, partial sequence
NMG20151339	gi|2083043199|gb|MZ836023.1|	507	2	0	1	507	60	566	0	926	100	99.606	Rhizoplaca chrysoleuca isolate JK-24 small subunit ribosomal RNA gene, partial sequence; internal transcribed spacer 1, 5.8S ribosomal RNA gene, and internal transcribed spacer 2, complete sequence; and large subunit ribosomal RNA gene, partial sequence
NMG20151339	gi|327415658|gb|HM577238.1|	507	2	0	1	507	25	531	0	926	100	99.606	Rhizoplaca chrysoleuca voucher BRY 55005 18S ribosomal RNA gene, partial sequence; internal transcribed spacer 1, 5.8S ribosomal RNA gene, and internal transcribed spacer 2, complete sequence; and 28S ribosomal RNA gene, partial sequence
NMG20151339	gi|40806705|gb|AY509800.1|	507	2	0	1	507	58	564	0	926	100	99.606	Rhizoplaca chrysoleuca strain G8 18S ribosomal RNA gene, partial sequence; and internal transcribed spacer 1, 5.8S ribosomal RNA gene, internal transcribed spacer 2, and 26S ribosomal RNA gene, complete sequence
NMG20151339	gi|1016105029|gb|KU934600.1|	507	3	0	1	507	22	528	0	920	100	99.408	Rhizoplaca chrysoleuca voucher Vondrak 9998 (PRA) internal transcribed spacer 1, partial sequence; 5.8S ribosomal RNA gene and internal transcribed spacer 2, complete sequence; and 28S ribosomal RNA gene, partial sequence
NMG20151339	gi|1016105024|gb|KU934595.1|	507	3	0	1	507	22	528	0	920	100	99.408	Rhizoplaca chrysoleuca voucher MAF-Lich 16801 (MAF) internal transcribed spacer 1, partial sequence; 5.8S ribosomal RNA gene and internal transcribed spacer 2, complete sequence; and 28S ribosomal RNA gene, partial sequence
NMG20151339	gi|1016105022|gb|KU934593.1|	507	3	0	1	507	22	528	0	920	100	99.408	Rhizoplaca chrysoleuca voucher Vondrak 9418chry (PRA) internal transcribed spacer 1, partial sequence; 5.8S ribosomal RNA gene and internal transcribed spacer 2, complete sequence; and 28S ribosomal RNA gene, partial sequence
NMG20151339	gi|1016105019|gb|KU934590.1|	507	3	0	1	507	22	528	0	920	100	99.408	Rhizoplaca chrysoleuca voucher H9203111 internal transcribed spacer 1, partial sequence; 5.8S ribosomal RNA gene and internal transcribed spacer 2, complete sequence; and 28S ribosomal RNA gene, partial sequence
NMG20151339	gi|2178135647|gb|OM267679.1|	507	3	0	1	507	27	533	0	920	100	99.408	Rhizoplaca chrysoleuca voucher Han LF2021060430 ITS5 internal transcribed spacer 1, partial sequence; 5.8S ribosomal RNA gene, complete sequence; and internal transcribed spacer 2, partial sequence
NMG20151339	gi|327415662|gb|HM577242.1|	507	3	0	1	507	25	531	0	920	100	99.408	Rhizoplaca chrysoleuca voucher BRY 55008 18S ribosomal RNA gene, partial sequence; internal transcribed spacer 1, 5.8S ribosomal RNA gene, and internal transcribed spacer 2, complete sequence; and 28S ribosomal RNA gene, partial sequence
NMG20151402	gi|1016105035|gb|KU934606.1|	506	0	0	1	506	22	527	0	935	100	100	Rhizoplaca chrysoleuca voucher Vondrak 10047 (PRA) internal transcribed spacer 1, partial sequence; 5.8S ribosomal RNA gene and internal transcribed spacer 2, complete sequence; and 28S ribosomal RNA gene, partial sequence
NMG20151402	gi|40806699|gb|AY509794.1|	506	0	0	1	506	251	756	0	935	100	100	Rhizoplaca chrysoleuca strain 9A 18S ribosomal RNA gene, partial sequence; internal transcribed spacer 1, 5.8S ribosomal RNA gene, and internal transcribed spacer 2, complete sequence; and 26S ribosomal RNA gene, partial sequence
NMG20151402	gi|1407918365|gb|MH512985.1|	507	0	1	1	506	251	757	0	929	100	99.803	Rhizoplaca chrysoleuca isolate LYF14-62 small subunit ribosomal RNA gene, partial sequence; internal transcribed spacer 1, 5.8S ribosomal RNA gene, and internal transcribed spacer 2, complete sequence; and large subunit ribosomal RNA gene, partial sequence
NMG20151402	gi|1016105021|gb|KU934592.1|	506	1	0	1	506	22	527	0	929	100	99.802	Rhizoplaca chrysoleuca voucher Vondrak 9422c (PRA) internal transcribed spacer 1, partial sequence; 5.8S ribosomal RNA gene and internal transcribed spacer 2, complete sequence; and 28S ribosomal RNA gene, partial sequence
NMG20151402	gi|40806698|gb|AY509793.1|	507	0	1	1	506	227	733	0	929	100	99.803	Rhizoplaca chrysoleuca strain 8A 18S ribosomal RNA gene, partial sequence; internal transcribed spacer 1, 5.8S ribosomal RNA gene, and internal transcribed spacer 2, complete sequence; and 26S ribosomal RNA gene, partial sequence
NMG20151402	gi|1016105037|gb|KU934608.1|	507	1	1	1	506	22	528	0	924	100	99.606	Rhizoplaca chrysoleuca voucher Vondrak 10134 (PRA) internal transcribed spacer 1, partial sequence; 5.8S ribosomal RNA gene and internal transcribed spacer 2, complete sequence; and 28S ribosomal RNA gene, partial sequence
NMG20151402	gi|40806697|gb|AY509792.1|	503	1	0	1	503	257	759	0	924	99	99.801	Rhizoplaca chrysoleuca strain 7A 18S ribosomal RNA gene, partial sequence; internal transcribed spacer 1, 5.8S ribosomal RNA gene, and internal transcribed spacer 2, complete sequence; and 26S ribosomal RNA gene, partial sequence
NMG20151402	gi|1016105045|gb|KU934616.1|	506	4	0	1	506	22	527	0	913	100	99.209	Rhizoplaca chrysoleuca voucher Vondrak 10129 (PRA) internal transcribed spacer 1, partial sequence; 5.8S ribosomal RNA gene and internal transcribed spacer 2, complete sequence; and 28S ribosomal RNA gene, partial sequence
NMG20151402	gi|1016105026|gb|KU934597.1|	506	4	0	1	506	22	527	0	913	100	99.209	Rhizoplaca chrysoleuca voucher Vondrak 9739 (PRA) internal transcribed spacer 1, partial sequence; 5.8S ribosomal RNA gene and internal transcribed spacer 2, complete sequence; and 28S ribosomal RNA gene, partial sequence
NMG20151402	gi|1016105036|gb|KU934607.1|	506	5	0	1	506	22	527	0	907	100	99.012	Rhizoplaca chrysoleuca voucher Vondrak 10048 (PRA) internal transcribed spacer 1, partial sequence; 5.8S ribosomal RNA gene and internal transcribed spacer 2, complete sequence; and 28S ribosomal RNA gene, partial sequence
NMG2015408	gi|40806701|gb|AY509796.1|	506	1	1	1	506	268	772	0	922	100	99.605	Rhizoplaca chrysoleuca strain 12A 18S ribosomal RNA gene, partial sequence; and internal transcribed spacer 1, 5.8S ribosomal RNA gene, and internal transcribed spacer 2, complete sequence
NMG2015408	gi|1016105045|gb|KU934616.1|	504	4	0	3	506	24	527	0	909	99	99.206	Rhizoplaca chrysoleuca voucher Vondrak 10129 (PRA) internal transcribed spacer 1, partial sequence; 5.8S ribosomal RNA gene and internal transcribed spacer 2, complete sequence; and 28S ribosomal RNA gene, partial sequence
NMG2015408	gi|1016105037|gb|KU934608.1|	505	7	1	3	506	24	528	0	887	99	98.416	Rhizoplaca chrysoleuca voucher Vondrak 10134 (PRA) internal transcribed spacer 1, partial sequence; 5.8S ribosomal RNA gene and internal transcribed spacer 2, complete sequence; and 28S ribosomal RNA gene, partial sequence
NMG2015408	gi|1016105035|gb|KU934606.1|	504	8	0	3	506	24	527	0	887	99	98.413	Rhizoplaca chrysoleuca voucher Vondrak 10047 (PRA) internal transcribed spacer 1, partial sequence; 5.8S ribosomal RNA gene and internal transcribed spacer 2, complete sequence; and 28S ribosomal RNA gene, partial sequence
NMG2015408	gi|1016105026|gb|KU934597.1|	504	8	0	3	506	24	527	0	887	99	98.413	Rhizoplaca chrysoleuca voucher Vondrak 9739 (PRA) internal transcribed spacer 1, partial sequence; 5.8S ribosomal RNA gene and internal transcribed spacer 2, complete sequence; and 28S ribosomal RNA gene, partial sequence
NMG2015408	gi|40806699|gb|AY509794.1|	504	8	0	3	506	253	756	0	887	99	98.413	Rhizoplaca chrysoleuca strain 9A 18S ribosomal RNA gene, partial sequence; internal transcribed spacer 1, 5.8S ribosomal RNA gene, and internal transcribed spacer 2, complete sequence; and 26S ribosomal RNA gene, partial sequence
NMG2015408	gi|40806697|gb|AY509792.1|	501	7	0	3	503	259	759	0	887	99	98.603	Rhizoplaca chrysoleuca strain 7A 18S ribosomal RNA gene, partial sequence; internal transcribed spacer 1, 5.8S ribosomal RNA gene, and internal transcribed spacer 2, complete sequence; and 26S ribosomal RNA gene, partial sequence
NMG2015408	gi|1407918365|gb|MH512985.1|	505	8	1	3	506	253	757	0	881	99	98.218	Rhizoplaca chrysoleuca isolate LYF14-62 small subunit ribosomal RNA gene, partial sequence; internal transcribed spacer 1, 5.8S ribosomal RNA gene, and internal transcribed spacer 2, complete sequence; and large subunit ribosomal RNA gene, partial sequence
NMG2015408	gi|1016105021|gb|KU934592.1|	504	9	0	3	506	24	527	0	881	99	98.214	Rhizoplaca chrysoleuca voucher Vondrak 9422c (PRA) internal transcribed spacer 1, partial sequence; 5.8S ribosomal RNA gene and internal transcribed spacer 2, complete sequence; and 28S ribosomal RNA gene, partial sequence
NMG2015408	gi|40806698|gb|AY509793.1|	505	8	1	3	506	229	733	0	881	99	98.218	Rhizoplaca chrysoleuca strain 8A 18S ribosomal RNA gene, partial sequence; internal transcribed spacer 1, 5.8S ribosomal RNA gene, and internal transcribed spacer 2, complete sequence; and 26S ribosomal RNA gene, partial sequence
QH12038	gi|1016105045|gb|KU934616.1|	504	6	0	3	506	24	527	0	898	99	98.81	Rhizoplaca chrysoleuca voucher Vondrak 10129 (PRA) internal transcribed spacer 1, partial sequence; 5.8S ribosomal RNA gene and internal transcribed spacer 2, complete sequence; and 28S ribosomal RNA gene, partial sequence
QH12038	gi|1016105037|gb|KU934608.1|	505	5	1	3	506	24	528	0	898	99	98.812	Rhizoplaca chrysoleuca voucher Vondrak 10134 (PRA) internal transcribed spacer 1, partial sequence; 5.8S ribosomal RNA gene and internal transcribed spacer 2, complete sequence; and 28S ribosomal RNA gene, partial sequence
QH12038	gi|1016105035|gb|KU934606.1|	504	6	0	3	506	24	527	0	898	99	98.81	Rhizoplaca chrysoleuca voucher Vondrak 10047 (PRA) internal transcribed spacer 1, partial sequence; 5.8S ribosomal RNA gene and internal transcribed spacer 2, complete sequence; and 28S ribosomal RNA gene, partial sequence
QH12038	gi|1016105026|gb|KU934597.1|	504	6	0	3	506	24	527	0	898	99	98.81	Rhizoplaca chrysoleuca voucher Vondrak 9739 (PRA) internal transcribed spacer 1, partial sequence; 5.8S ribosomal RNA gene and internal transcribed spacer 2, complete sequence; and 28S ribosomal RNA gene, partial sequence
QH12038	gi|40806699|gb|AY509794.1|	504	6	0	3	506	253	756	0	898	99	98.81	Rhizoplaca chrysoleuca strain 9A 18S ribosomal RNA gene, partial sequence; internal transcribed spacer 1, 5.8S ribosomal RNA gene, and internal transcribed spacer 2, complete sequence; and 26S ribosomal RNA gene, partial sequence
QH12038	gi|40806697|gb|AY509792.1|	501	5	0	3	503	259	759	0	898	99	99.002	Rhizoplaca chrysoleuca strain 7A 18S ribosomal RNA gene, partial sequence; internal transcribed spacer 1, 5.8S ribosomal RNA gene, and internal transcribed spacer 2, complete sequence; and 26S ribosomal RNA gene, partial sequence
QH12038	gi|1407918365|gb|MH512985.1|	505	6	1	3	506	253	757	0	893	99	98.614	Rhizoplaca chrysoleuca isolate LYF14-62 small subunit ribosomal RNA gene, partial sequence; internal transcribed spacer 1, 5.8S ribosomal RNA gene, and internal transcribed spacer 2, complete sequence; and large subunit ribosomal RNA gene, partial sequence
QH12038	gi|1016105021|gb|KU934592.1|	504	7	0	3	506	24	527	0	893	99	98.611	Rhizoplaca chrysoleuca voucher Vondrak 9422c (PRA) internal transcribed spacer 1, partial sequence; 5.8S ribosomal RNA gene and internal transcribed spacer 2, complete sequence; and 28S ribosomal RNA gene, partial sequence
QH12038	gi|40806698|gb|AY509793.1|	505	6	1	3	506	229	733	0	893	99	98.614	Rhizoplaca chrysoleuca strain 8A 18S ribosomal RNA gene, partial sequence; internal transcribed spacer 1, 5.8S ribosomal RNA gene, and internal transcribed spacer 2, complete sequence; and 26S ribosomal RNA gene, partial sequence
QH12038	gi|1016105047|gb|KU934618.1|	504	8	0	3	506	24	527	0	887	99	98.413	Rhizoplaca chrysoleuca voucher Leavitt 8697 (F) internal transcribed spacer 1, partial sequence; 5.8S ribosomal RNA gene and internal transcribed spacer 2, complete sequence; and 28S ribosomal RNA gene, partial sequence
QH12098	gi|1016105028|gb|KU934599.1|	505	2	0	3	507	24	528	0	922	99	99.604	Rhizoplaca chrysoleuca voucher Vondrak 9991 (PRA) internal transcribed spacer 1, partial sequence; 5.8S ribosomal RNA gene and internal transcribed spacer 2, complete sequence; and 28S ribosomal RNA gene, partial sequence
QH12098	gi|2083043199|gb|MZ836023.1|	505	2	0	3	507	62	566	0	922	99	99.604	Rhizoplaca chrysoleuca isolate JK-24 small subunit ribosomal RNA gene, partial sequence; internal transcribed spacer 1, 5.8S ribosomal RNA gene, and internal transcribed spacer 2, complete sequence; and large subunit ribosomal RNA gene, partial sequence
QH12098	gi|327415658|gb|HM577238.1|	505	2	0	3	507	27	531	0	922	99	99.604	Rhizoplaca chrysoleuca voucher BRY 55005 18S ribosomal RNA gene, partial sequence; internal transcribed spacer 1, 5.8S ribosomal RNA gene, and internal transcribed spacer 2, complete sequence; and 28S ribosomal RNA gene, partial sequence
QH12098	gi|40806705|gb|AY509800.1|	505	2	0	3	507	60	564	0	922	99	99.604	Rhizoplaca chrysoleuca strain G8 18S ribosomal RNA gene, partial sequence; and internal transcribed spacer 1, 5.8S ribosomal RNA gene, internal transcribed spacer 2, and 26S ribosomal RNA gene, complete sequence
QH12098	gi|1016105029|gb|KU934600.1|	505	3	0	3	507	24	528	0	917	99	99.406	Rhizoplaca chrysoleuca voucher Vondrak 9998 (PRA) internal transcribed spacer 1, partial sequence; 5.8S ribosomal RNA gene and internal transcribed spacer 2, complete sequence; and 28S ribosomal RNA gene, partial sequence
QH12098	gi|1016105024|gb|KU934595.1|	505	3	0	3	507	24	528	0	917	99	99.406	Rhizoplaca chrysoleuca voucher MAF-Lich 16801 (MAF) internal transcribed spacer 1, partial sequence; 5.8S ribosomal RNA gene and internal transcribed spacer 2, complete sequence; and 28S ribosomal RNA gene, partial sequence
QH12098	gi|1016105022|gb|KU934593.1|	505	3	0	3	507	24	528	0	917	99	99.406	Rhizoplaca chrysoleuca voucher Vondrak 9418chry (PRA) internal transcribed spacer 1, partial sequence; 5.8S ribosomal RNA gene and internal transcribed spacer 2, complete sequence; and 28S ribosomal RNA gene, partial sequence
QH12098	gi|1016105019|gb|KU934590.1|	505	3	0	3	507	24	528	0	917	99	99.406	Rhizoplaca chrysoleuca voucher H9203111 internal transcribed spacer 1, partial sequence; 5.8S ribosomal RNA gene and internal transcribed spacer 2, complete sequence; and 28S ribosomal RNA gene, partial sequence
QH12098	gi|2178135647|gb|OM267679.1|	505	3	0	3	507	29	533	0	917	99	99.406	Rhizoplaca chrysoleuca voucher Han LF2021060430 ITS5 internal transcribed spacer 1, partial sequence; 5.8S ribosomal RNA gene, complete sequence; and internal transcribed spacer 2, partial sequence
QH12098	gi|327415662|gb|HM577242.1|	505	3	0	3	507	27	531	0	917	99	99.406	Rhizoplaca chrysoleuca voucher BRY 55008 18S ribosomal RNA gene, partial sequence; internal transcribed spacer 1, 5.8S ribosomal RNA gene, and internal transcribed spacer 2, complete sequence; and 28S ribosomal RNA gene, partial sequence
QH121170	gi|1016105028|gb|KU934599.1|	507	3	0	1	507	22	528	0	920	100	99.408	Rhizoplaca chrysoleuca voucher Vondrak 9991 (PRA) internal transcribed spacer 1, partial sequence; 5.8S ribosomal RNA gene and internal transcribed spacer 2, complete sequence; and 28S ribosomal RNA gene, partial sequence
QH121170	gi|2083043199|gb|MZ836023.1|	507	3	0	1	507	60	566	0	920	100	99.408	Rhizoplaca chrysoleuca isolate JK-24 small subunit ribosomal RNA gene, partial sequence; internal transcribed spacer 1, 5.8S ribosomal RNA gene, and internal transcribed spacer 2, complete sequence; and large subunit ribosomal RNA gene, partial sequence
QH121170	gi|327415658|gb|HM577238.1|	507	3	0	1	507	25	531	0	920	100	99.408	Rhizoplaca chrysoleuca voucher BRY 55005 18S ribosomal RNA gene, partial sequence; internal transcribed spacer 1, 5.8S ribosomal RNA gene, and internal transcribed spacer 2, complete sequence; and 28S ribosomal RNA gene, partial sequence
QH121170	gi|40806705|gb|AY509800.1|	507	3	0	1	507	58	564	0	920	100	99.408	Rhizoplaca chrysoleuca strain G8 18S ribosomal RNA gene, partial sequence; and internal transcribed spacer 1, 5.8S ribosomal RNA gene, internal transcribed spacer 2, and 26S ribosomal RNA gene, complete sequence
QH121170	gi|1016105029|gb|KU934600.1|	507	4	0	1	507	22	528	0	915	100	99.211	Rhizoplaca chrysoleuca voucher Vondrak 9998 (PRA) internal transcribed spacer 1, partial sequence; 5.8S ribosomal RNA gene and internal transcribed spacer 2, complete sequence; and 28S ribosomal RNA gene, partial sequence
QH121170	gi|1016105024|gb|KU934595.1|	507	4	0	1	507	22	528	0	915	100	99.211	Rhizoplaca chrysoleuca voucher MAF-Lich 16801 (MAF) internal transcribed spacer 1, partial sequence; 5.8S ribosomal RNA gene and internal transcribed spacer 2, complete sequence; and 28S ribosomal RNA gene, partial sequence
QH121170	gi|1016105022|gb|KU934593.1|	507	4	0	1	507	22	528	0	915	100	99.211	Rhizoplaca chrysoleuca voucher Vondrak 9418chry (PRA) internal transcribed spacer 1, partial sequence; 5.8S ribosomal RNA gene and internal transcribed spacer 2, complete sequence; and 28S ribosomal RNA gene, partial sequence
QH121170	gi|1016105019|gb|KU934590.1|	507	4	0	1	507	22	528	0	915	100	99.211	Rhizoplaca chrysoleuca voucher H9203111 internal transcribed spacer 1, partial sequence; 5.8S ribosomal RNA gene and internal transcribed spacer 2, complete sequence; and 28S ribosomal RNA gene, partial sequence
QH121170	gi|2178135647|gb|OM267679.1|	507	4	0	1	507	27	533	0	915	100	99.211	Rhizoplaca chrysoleuca voucher Han LF2021060430 ITS5 internal transcribed spacer 1, partial sequence; 5.8S ribosomal RNA gene, complete sequence; and internal transcribed spacer 2, partial sequence
QH121170	gi|327415662|gb|HM577242.1|	507	4	0	1	507	25	531	0	915	100	99.211	Rhizoplaca chrysoleuca voucher BRY 55008 18S ribosomal RNA gene, partial sequence; internal transcribed spacer 1, 5.8S ribosomal RNA gene, and internal transcribed spacer 2, complete sequence; and 28S ribosomal RNA gene, partial sequence
QH12163	gi|1016105045|gb|KU934616.1|	504	3	0	3	506	24	527	0	915	99	99.405	Rhizoplaca chrysoleuca voucher Vondrak 10129 (PRA) internal transcribed spacer 1, partial sequence; 5.8S ribosomal RNA gene and internal transcribed spacer 2, complete sequence; and 28S ribosomal RNA gene, partial sequence
QH12163	gi|1016105037|gb|KU934608.1|	505	2	1	3	506	24	528	0	915	99	99.406	Rhizoplaca chrysoleuca voucher Vondrak 10134 (PRA) internal transcribed spacer 1, partial sequence; 5.8S ribosomal RNA gene and internal transcribed spacer 2, complete sequence; and 28S ribosomal RNA gene, partial sequence
QH12163	gi|1016105035|gb|KU934606.1|	504	3	0	3	506	24	527	0	915	99	99.405	Rhizoplaca chrysoleuca voucher Vondrak 10047 (PRA) internal transcribed spacer 1, partial sequence; 5.8S ribosomal RNA gene and internal transcribed spacer 2, complete sequence; and 28S ribosomal RNA gene, partial sequence
QH12163	gi|1016105026|gb|KU934597.1|	504	3	0	3	506	24	527	0	915	99	99.405	Rhizoplaca chrysoleuca voucher Vondrak 9739 (PRA) internal transcribed spacer 1, partial sequence; 5.8S ribosomal RNA gene and internal transcribed spacer 2, complete sequence; and 28S ribosomal RNA gene, partial sequence
QH12163	gi|40806699|gb|AY509794.1|	504	3	0	3	506	253	756	0	915	99	99.405	Rhizoplaca chrysoleuca strain 9A 18S ribosomal RNA gene, partial sequence; internal transcribed spacer 1, 5.8S ribosomal RNA gene, and internal transcribed spacer 2, complete sequence; and 26S ribosomal RNA gene, partial sequence
QH12163	gi|40806697|gb|AY509792.1|	501	2	0	3	503	259	759	0	915	99	99.601	Rhizoplaca chrysoleuca strain 7A 18S ribosomal RNA gene, partial sequence; internal transcribed spacer 1, 5.8S ribosomal RNA gene, and internal transcribed spacer 2, complete sequence; and 26S ribosomal RNA gene, partial sequence
QH12163	gi|1407918365|gb|MH512985.1|	505	3	1	3	506	253	757	0	909	99	99.208	Rhizoplaca chrysoleuca isolate LYF14-62 small subunit ribosomal RNA gene, partial sequence; internal transcribed spacer 1, 5.8S ribosomal RNA gene, and internal transcribed spacer 2, complete sequence; and large subunit ribosomal RNA gene, partial sequence
QH12163	gi|1016105021|gb|KU934592.1|	504	4	0	3	506	24	527	0	909	99	99.206	Rhizoplaca chrysoleuca voucher Vondrak 9422c (PRA) internal transcribed spacer 1, partial sequence; 5.8S ribosomal RNA gene and internal transcribed spacer 2, complete sequence; and 28S ribosomal RNA gene, partial sequence
QH12163	gi|40806698|gb|AY509793.1|	505	3	1	3	506	229	733	0	909	99	99.208	Rhizoplaca chrysoleuca strain 8A 18S ribosomal RNA gene, partial sequence; internal transcribed spacer 1, 5.8S ribosomal RNA gene, and internal transcribed spacer 2, complete sequence; and 26S ribosomal RNA gene, partial sequence
QH12163	gi|1016105047|gb|KU934618.1|	504	5	0	3	506	24	527	0	904	99	99.008	Rhizoplaca chrysoleuca voucher Leavitt 8697 (F) internal transcribed spacer 1, partial sequence; 5.8S ribosomal RNA gene and internal transcribed spacer 2, complete sequence; and 28S ribosomal RNA gene, partial sequence
QH12191	gi|1016105028|gb|KU934599.1|	505	2	0	3	507	24	528	0	922	99	99.604	Rhizoplaca chrysoleuca voucher Vondrak 9991 (PRA) internal transcribed spacer 1, partial sequence; 5.8S ribosomal RNA gene and internal transcribed spacer 2, complete sequence; and 28S ribosomal RNA gene, partial sequence
QH12191	gi|2083043199|gb|MZ836023.1|	505	2	0	3	507	62	566	0	922	99	99.604	Rhizoplaca chrysoleuca isolate JK-24 small subunit ribosomal RNA gene, partial sequence; internal transcribed spacer 1, 5.8S ribosomal RNA gene, and internal transcribed spacer 2, complete sequence; and large subunit ribosomal RNA gene, partial sequence
QH12191	gi|327415658|gb|HM577238.1|	505	2	0	3	507	27	531	0	922	99	99.604	Rhizoplaca chrysoleuca voucher BRY 55005 18S ribosomal RNA gene, partial sequence; internal transcribed spacer 1, 5.8S ribosomal RNA gene, and internal transcribed spacer 2, complete sequence; and 28S ribosomal RNA gene, partial sequence
QH12191	gi|40806705|gb|AY509800.1|	505	2	0	3	507	60	564	0	922	99	99.604	Rhizoplaca chrysoleuca strain G8 18S ribosomal RNA gene, partial sequence; and internal transcribed spacer 1, 5.8S ribosomal RNA gene, internal transcribed spacer 2, and 26S ribosomal RNA gene, complete sequence
QH12191	gi|1016105029|gb|KU934600.1|	505	3	0	3	507	24	528	0	917	99	99.406	Rhizoplaca chrysoleuca voucher Vondrak 9998 (PRA) internal transcribed spacer 1, partial sequence; 5.8S ribosomal RNA gene and internal transcribed spacer 2, complete sequence; and 28S ribosomal RNA gene, partial sequence
QH12191	gi|1016105024|gb|KU934595.1|	505	3	0	3	507	24	528	0	917	99	99.406	Rhizoplaca chrysoleuca voucher MAF-Lich 16801 (MAF) internal transcribed spacer 1, partial sequence; 5.8S ribosomal RNA gene and internal transcribed spacer 2, complete sequence; and 28S ribosomal RNA gene, partial sequence
QH12191	gi|1016105022|gb|KU934593.1|	505	3	0	3	507	24	528	0	917	99	99.406	Rhizoplaca chrysoleuca voucher Vondrak 9418chry (PRA) internal transcribed spacer 1, partial sequence; 5.8S ribosomal RNA gene and internal transcribed spacer 2, complete sequence; and 28S ribosomal RNA gene, partial sequence
QH12191	gi|1016105019|gb|KU934590.1|	505	3	0	3	507	24	528	0	917	99	99.406	Rhizoplaca chrysoleuca voucher H9203111 internal transcribed spacer 1, partial sequence; 5.8S ribosomal RNA gene and internal transcribed spacer 2, complete sequence; and 28S ribosomal RNA gene, partial sequence
QH12191	gi|2178135647|gb|OM267679.1|	505	3	0	3	507	29	533	0	917	99	99.406	Rhizoplaca chrysoleuca voucher Han LF2021060430 ITS5 internal transcribed spacer 1, partial sequence; 5.8S ribosomal RNA gene, complete sequence; and internal transcribed spacer 2, partial sequence
QH12191	gi|327415662|gb|HM577242.1|	505	3	0	3	507	27	531	0	917	99	99.406	Rhizoplaca chrysoleuca voucher BRY 55008 18S ribosomal RNA gene, partial sequence; internal transcribed spacer 1, 5.8S ribosomal RNA gene, and internal transcribed spacer 2, complete sequence; and 28S ribosomal RNA gene, partial sequence
QH12636	gi|1016105028|gb|KU934599.1|	505	2	0	3	507	24	528	0	922	99	99.604	Rhizoplaca chrysoleuca voucher Vondrak 9991 (PRA) internal transcribed spacer 1, partial sequence; 5.8S ribosomal RNA gene and internal transcribed spacer 2, complete sequence; and 28S ribosomal RNA gene, partial sequence
QH12636	gi|2083043199|gb|MZ836023.1|	505	2	0	3	507	62	566	0	922	99	99.604	Rhizoplaca chrysoleuca isolate JK-24 small subunit ribosomal RNA gene, partial sequence; internal transcribed spacer 1, 5.8S ribosomal RNA gene, and internal transcribed spacer 2, complete sequence; and large subunit ribosomal RNA gene, partial sequence
QH12636	gi|327415658|gb|HM577238.1|	505	2	0	3	507	27	531	0	922	99	99.604	Rhizoplaca chrysoleuca voucher BRY 55005 18S ribosomal RNA gene, partial sequence; internal transcribed spacer 1, 5.8S ribosomal RNA gene, and internal transcribed spacer 2, complete sequence; and 28S ribosomal RNA gene, partial sequence
QH12636	gi|40806705|gb|AY509800.1|	505	2	0	3	507	60	564	0	922	99	99.604	Rhizoplaca chrysoleuca strain G8 18S ribosomal RNA gene, partial sequence; and internal transcribed spacer 1, 5.8S ribosomal RNA gene, internal transcribed spacer 2, and 26S ribosomal RNA gene, complete sequence
QH12636	gi|1016105029|gb|KU934600.1|	505	3	0	3	507	24	528	0	917	99	99.406	Rhizoplaca chrysoleuca voucher Vondrak 9998 (PRA) internal transcribed spacer 1, partial sequence; 5.8S ribosomal RNA gene and internal transcribed spacer 2, complete sequence; and 28S ribosomal RNA gene, partial sequence
QH12636	gi|1016105024|gb|KU934595.1|	505	3	0	3	507	24	528	0	917	99	99.406	Rhizoplaca chrysoleuca voucher MAF-Lich 16801 (MAF) internal transcribed spacer 1, partial sequence; 5.8S ribosomal RNA gene and internal transcribed spacer 2, complete sequence; and 28S ribosomal RNA gene, partial sequence
QH12636	gi|1016105022|gb|KU934593.1|	505	3	0	3	507	24	528	0	917	99	99.406	Rhizoplaca chrysoleuca voucher Vondrak 9418chry (PRA) internal transcribed spacer 1, partial sequence; 5.8S ribosomal RNA gene and internal transcribed spacer 2, complete sequence; and 28S ribosomal RNA gene, partial sequence
QH12636	gi|1016105019|gb|KU934590.1|	505	3	0	3	507	24	528	0	917	99	99.406	Rhizoplaca chrysoleuca voucher H9203111 internal transcribed spacer 1, partial sequence; 5.8S ribosomal RNA gene and internal transcribed spacer 2, complete sequence; and 28S ribosomal RNA gene, partial sequence
QH12636	gi|2178135647|gb|OM267679.1|	505	3	0	3	507	29	533	0	917	99	99.406	Rhizoplaca chrysoleuca voucher Han LF2021060430 ITS5 internal transcribed spacer 1, partial sequence; 5.8S ribosomal RNA gene, complete sequence; and internal transcribed spacer 2, partial sequence
QH12636	gi|327415662|gb|HM577242.1|	505	3	0	3	507	27	531	0	917	99	99.406	Rhizoplaca chrysoleuca voucher BRY 55008 18S ribosomal RNA gene, partial sequence; internal transcribed spacer 1, 5.8S ribosomal RNA gene, and internal transcribed spacer 2, complete sequence; and 28S ribosomal RNA gene, partial sequence
QH12638	gi|1016105028|gb|KU934599.1|	505	2	0	3	507	24	528	0	922	99	99.604	Rhizoplaca chrysoleuca voucher Vondrak 9991 (PRA) internal transcribed spacer 1, partial sequence; 5.8S ribosomal RNA gene and internal transcribed spacer 2, complete sequence; and 28S ribosomal RNA gene, partial sequence
QH12638	gi|2083043199|gb|MZ836023.1|	505	2	0	3	507	62	566	0	922	99	99.604	Rhizoplaca chrysoleuca isolate JK-24 small subunit ribosomal RNA gene, partial sequence; internal transcribed spacer 1, 5.8S ribosomal RNA gene, and internal transcribed spacer 2, complete sequence; and large subunit ribosomal RNA gene, partial sequence
QH12638	gi|327415658|gb|HM577238.1|	505	2	0	3	507	27	531	0	922	99	99.604	Rhizoplaca chrysoleuca voucher BRY 55005 18S ribosomal RNA gene, partial sequence; internal transcribed spacer 1, 5.8S ribosomal RNA gene, and internal transcribed spacer 2, complete sequence; and 28S ribosomal RNA gene, partial sequence
QH12638	gi|40806705|gb|AY509800.1|	505	2	0	3	507	60	564	0	922	99	99.604	Rhizoplaca chrysoleuca strain G8 18S ribosomal RNA gene, partial sequence; and internal transcribed spacer 1, 5.8S ribosomal RNA gene, internal transcribed spacer 2, and 26S ribosomal RNA gene, complete sequence
QH12638	gi|1016105029|gb|KU934600.1|	505	3	0	3	507	24	528	0	917	99	99.406	Rhizoplaca chrysoleuca voucher Vondrak 9998 (PRA) internal transcribed spacer 1, partial sequence; 5.8S ribosomal RNA gene and internal transcribed spacer 2, complete sequence; and 28S ribosomal RNA gene, partial sequence
QH12638	gi|1016105024|gb|KU934595.1|	505	3	0	3	507	24	528	0	917	99	99.406	Rhizoplaca chrysoleuca voucher MAF-Lich 16801 (MAF) internal transcribed spacer 1, partial sequence; 5.8S ribosomal RNA gene and internal transcribed spacer 2, complete sequence; and 28S ribosomal RNA gene, partial sequence
QH12638	gi|1016105022|gb|KU934593.1|	505	3	0	3	507	24	528	0	917	99	99.406	Rhizoplaca chrysoleuca voucher Vondrak 9418chry (PRA) internal transcribed spacer 1, partial sequence; 5.8S ribosomal RNA gene and internal transcribed spacer 2, complete sequence; and 28S ribosomal RNA gene, partial sequence
QH12638	gi|1016105019|gb|KU934590.1|	505	3	0	3	507	24	528	0	917	99	99.406	Rhizoplaca chrysoleuca voucher H9203111 internal transcribed spacer 1, partial sequence; 5.8S ribosomal RNA gene and internal transcribed spacer 2, complete sequence; and 28S ribosomal RNA gene, partial sequence
QH12638	gi|2178135647|gb|OM267679.1|	505	3	0	3	507	29	533	0	917	99	99.406	Rhizoplaca chrysoleuca voucher Han LF2021060430 ITS5 internal transcribed spacer 1, partial sequence; 5.8S ribosomal RNA gene, complete sequence; and internal transcribed spacer 2, partial sequence
QH12638	gi|327415662|gb|HM577242.1|	505	3	0	3	507	27	531	0	917	99	99.406	Rhizoplaca chrysoleuca voucher BRY 55008 18S ribosomal RNA gene, partial sequence; internal transcribed spacer 1, 5.8S ribosomal RNA gene, and internal transcribed spacer 2, complete sequence; and 28S ribosomal RNA gene, partial sequence
QH12640	gi|1016105028|gb|KU934599.1|	505	2	0	3	507	24	528	0	922	99	99.604	Rhizoplaca chrysoleuca voucher Vondrak 9991 (PRA) internal transcribed spacer 1, partial sequence; 5.8S ribosomal RNA gene and internal transcribed spacer 2, complete sequence; and 28S ribosomal RNA gene, partial sequence
QH12640	gi|2083043199|gb|MZ836023.1|	505	2	0	3	507	62	566	0	922	99	99.604	Rhizoplaca chrysoleuca isolate JK-24 small subunit ribosomal RNA gene, partial sequence; internal transcribed spacer 1, 5.8S ribosomal RNA gene, and internal transcribed spacer 2, complete sequence; and large subunit ribosomal RNA gene, partial sequence
QH12640	gi|327415658|gb|HM577238.1|	505	2	0	3	507	27	531	0	922	99	99.604	Rhizoplaca chrysoleuca voucher BRY 55005 18S ribosomal RNA gene, partial sequence; internal transcribed spacer 1, 5.8S ribosomal RNA gene, and internal transcribed spacer 2, complete sequence; and 28S ribosomal RNA gene, partial sequence
QH12640	gi|40806705|gb|AY509800.1|	505	2	0	3	507	60	564	0	922	99	99.604	Rhizoplaca chrysoleuca strain G8 18S ribosomal RNA gene, partial sequence; and internal transcribed spacer 1, 5.8S ribosomal RNA gene, internal transcribed spacer 2, and 26S ribosomal RNA gene, complete sequence
QH12640	gi|1016105029|gb|KU934600.1|	505	3	0	3	507	24	528	0	917	99	99.406	Rhizoplaca chrysoleuca voucher Vondrak 9998 (PRA) internal transcribed spacer 1, partial sequence; 5.8S ribosomal RNA gene and internal transcribed spacer 2, complete sequence; and 28S ribosomal RNA gene, partial sequence
QH12640	gi|1016105024|gb|KU934595.1|	505	3	0	3	507	24	528	0	917	99	99.406	Rhizoplaca chrysoleuca voucher MAF-Lich 16801 (MAF) internal transcribed spacer 1, partial sequence; 5.8S ribosomal RNA gene and internal transcribed spacer 2, complete sequence; and 28S ribosomal RNA gene, partial sequence
QH12640	gi|1016105022|gb|KU934593.1|	505	3	0	3	507	24	528	0	917	99	99.406	Rhizoplaca chrysoleuca voucher Vondrak 9418chry (PRA) internal transcribed spacer 1, partial sequence; 5.8S ribosomal RNA gene and internal transcribed spacer 2, complete sequence; and 28S ribosomal RNA gene, partial sequence
QH12640	gi|1016105019|gb|KU934590.1|	505	3	0	3	507	24	528	0	917	99	99.406	Rhizoplaca chrysoleuca voucher H9203111 internal transcribed spacer 1, partial sequence; 5.8S ribosomal RNA gene and internal transcribed spacer 2, complete sequence; and 28S ribosomal RNA gene, partial sequence
QH12640	gi|2178135647|gb|OM267679.1|	505	3	0	3	507	29	533	0	917	99	99.406	Rhizoplaca chrysoleuca voucher Han LF2021060430 ITS5 internal transcribed spacer 1, partial sequence; 5.8S ribosomal RNA gene, complete sequence; and internal transcribed spacer 2, partial sequence
QH12640	gi|327415662|gb|HM577242.1|	505	3	0	3	507	27	531	0	917	99	99.406	Rhizoplaca chrysoleuca voucher BRY 55008 18S ribosomal RNA gene, partial sequence; internal transcribed spacer 1, 5.8S ribosomal RNA gene, and internal transcribed spacer 2, complete sequence; and 28S ribosomal RNA gene, partial sequence
SC201408738	gi|1016105028|gb|KU934599.1|	505	2	0	3	507	24	528	0	922	99	99.604	Rhizoplaca chrysoleuca voucher Vondrak 9991 (PRA) internal transcribed spacer 1, partial sequence; 5.8S ribosomal RNA gene and internal transcribed spacer 2, complete sequence; and 28S ribosomal RNA gene, partial sequence
SC201408738	gi|2083043199|gb|MZ836023.1|	505	2	0	3	507	62	566	0	922	99	99.604	Rhizoplaca chrysoleuca isolate JK-24 small subunit ribosomal RNA gene, partial sequence; internal transcribed spacer 1, 5.8S ribosomal RNA gene, and internal transcribed spacer 2, complete sequence; and large subunit ribosomal RNA gene, partial sequence
SC201408738	gi|327415658|gb|HM577238.1|	505	2	0	3	507	27	531	0	922	99	99.604	Rhizoplaca chrysoleuca voucher BRY 55005 18S ribosomal RNA gene, partial sequence; internal transcribed spacer 1, 5.8S ribosomal RNA gene, and internal transcribed spacer 2, complete sequence; and 28S ribosomal RNA gene, partial sequence
SC201408738	gi|40806705|gb|AY509800.1|	505	2	0	3	507	60	564	0	922	99	99.604	Rhizoplaca chrysoleuca strain G8 18S ribosomal RNA gene, partial sequence; and internal transcribed spacer 1, 5.8S ribosomal RNA gene, internal transcribed spacer 2, and 26S ribosomal RNA gene, complete sequence
SC201408738	gi|1016105029|gb|KU934600.1|	505	3	0	3	507	24	528	0	917	99	99.406	Rhizoplaca chrysoleuca voucher Vondrak 9998 (PRA) internal transcribed spacer 1, partial sequence; 5.8S ribosomal RNA gene and internal transcribed spacer 2, complete sequence; and 28S ribosomal RNA gene, partial sequence
SC201408738	gi|1016105024|gb|KU934595.1|	505	3	0	3	507	24	528	0	917	99	99.406	Rhizoplaca chrysoleuca voucher MAF-Lich 16801 (MAF) internal transcribed spacer 1, partial sequence; 5.8S ribosomal RNA gene and internal transcribed spacer 2, complete sequence; and 28S ribosomal RNA gene, partial sequence
SC201408738	gi|1016105022|gb|KU934593.1|	505	3	0	3	507	24	528	0	917	99	99.406	Rhizoplaca chrysoleuca voucher Vondrak 9418chry (PRA) internal transcribed spacer 1, partial sequence; 5.8S ribosomal RNA gene and internal transcribed spacer 2, complete sequence; and 28S ribosomal RNA gene, partial sequence
SC201408738	gi|1016105019|gb|KU934590.1|	505	3	0	3	507	24	528	0	917	99	99.406	Rhizoplaca chrysoleuca voucher H9203111 internal transcribed spacer 1, partial sequence; 5.8S ribosomal RNA gene and internal transcribed spacer 2, complete sequence; and 28S ribosomal RNA gene, partial sequence
SC201408738	gi|2178135647|gb|OM267679.1|	505	3	0	3	507	29	533	0	917	99	99.406	Rhizoplaca chrysoleuca voucher Han LF2021060430 ITS5 internal transcribed spacer 1, partial sequence; 5.8S ribosomal RNA gene, complete sequence; and internal transcribed spacer 2, partial sequence
SC201408738	gi|327415662|gb|HM577242.1|	505	3	0	3	507	27	531	0	917	99	99.406	Rhizoplaca chrysoleuca voucher BRY 55008 18S ribosomal RNA gene, partial sequence; internal transcribed spacer 1, 5.8S ribosomal RNA gene, and internal transcribed spacer 2, complete sequence; and 28S ribosomal RNA gene, partial sequence
SC201408768	gi|1016105028|gb|KU934599.1|	505	2	0	3	507	24	528	0	922	99	99.604	Rhizoplaca chrysoleuca voucher Vondrak 9991 (PRA) internal transcribed spacer 1, partial sequence; 5.8S ribosomal RNA gene and internal transcribed spacer 2, complete sequence; and 28S ribosomal RNA gene, partial sequence
SC201408768	gi|2083043199|gb|MZ836023.1|	505	2	0	3	507	62	566	0	922	99	99.604	Rhizoplaca chrysoleuca isolate JK-24 small subunit ribosomal RNA gene, partial sequence; internal transcribed spacer 1, 5.8S ribosomal RNA gene, and internal transcribed spacer 2, complete sequence; and large subunit ribosomal RNA gene, partial sequence
SC201408768	gi|327415658|gb|HM577238.1|	505	2	0	3	507	27	531	0	922	99	99.604	Rhizoplaca chrysoleuca voucher BRY 55005 18S ribosomal RNA gene, partial sequence; internal transcribed spacer 1, 5.8S ribosomal RNA gene, and internal transcribed spacer 2, complete sequence; and 28S ribosomal RNA gene, partial sequence
SC201408768	gi|40806705|gb|AY509800.1|	505	2	0	3	507	60	564	0	922	99	99.604	Rhizoplaca chrysoleuca strain G8 18S ribosomal RNA gene, partial sequence; and internal transcribed spacer 1, 5.8S ribosomal RNA gene, internal transcribed spacer 2, and 26S ribosomal RNA gene, complete sequence
SC201408768	gi|1016105029|gb|KU934600.1|	505	3	0	3	507	24	528	0	917	99	99.406	Rhizoplaca chrysoleuca voucher Vondrak 9998 (PRA) internal transcribed spacer 1, partial sequence; 5.8S ribosomal RNA gene and internal transcribed spacer 2, complete sequence; and 28S ribosomal RNA gene, partial sequence
SC201408768	gi|1016105024|gb|KU934595.1|	505	3	0	3	507	24	528	0	917	99	99.406	Rhizoplaca chrysoleuca voucher MAF-Lich 16801 (MAF) internal transcribed spacer 1, partial sequence; 5.8S ribosomal RNA gene and internal transcribed spacer 2, complete sequence; and 28S ribosomal RNA gene, partial sequence
SC201408768	gi|1016105022|gb|KU934593.1|	505	3	0	3	507	24	528	0	917	99	99.406	Rhizoplaca chrysoleuca voucher Vondrak 9418chry (PRA) internal transcribed spacer 1, partial sequence; 5.8S ribosomal RNA gene and internal transcribed spacer 2, complete sequence; and 28S ribosomal RNA gene, partial sequence
SC201408768	gi|1016105019|gb|KU934590.1|	505	3	0	3	507	24	528	0	917	99	99.406	Rhizoplaca chrysoleuca voucher H9203111 internal transcribed spacer 1, partial sequence; 5.8S ribosomal RNA gene and internal transcribed spacer 2, complete sequence; and 28S ribosomal RNA gene, partial sequence
SC201408768	gi|2178135647|gb|OM267679.1|	505	3	0	3	507	29	533	0	917	99	99.406	Rhizoplaca chrysoleuca voucher Han LF2021060430 ITS5 internal transcribed spacer 1, partial sequence; 5.8S ribosomal RNA gene, complete sequence; and internal transcribed spacer 2, partial sequence
SC201408768	gi|327415662|gb|HM577242.1|	505	3	0	3	507	27	531	0	917	99	99.406	Rhizoplaca chrysoleuca voucher BRY 55008 18S ribosomal RNA gene, partial sequence; internal transcribed spacer 1, 5.8S ribosomal RNA gene, and internal transcribed spacer 2, complete sequence; and 28S ribosomal RNA gene, partial sequence
SC201408782	gi|1016105028|gb|KU934599.1|	505	2	0	3	507	24	528	0	922	99	99.604	Rhizoplaca chrysoleuca voucher Vondrak 9991 (PRA) internal transcribed spacer 1, partial sequence; 5.8S ribosomal RNA gene and internal transcribed spacer 2, complete sequence; and 28S ribosomal RNA gene, partial sequence
SC201408782	gi|2083043199|gb|MZ836023.1|	505	2	0	3	507	62	566	0	922	99	99.604	Rhizoplaca chrysoleuca isolate JK-24 small subunit ribosomal RNA gene, partial sequence; internal transcribed spacer 1, 5.8S ribosomal RNA gene, and internal transcribed spacer 2, complete sequence; and large subunit ribosomal RNA gene, partial sequence
SC201408782	gi|327415658|gb|HM577238.1|	505	2	0	3	507	27	531	0	922	99	99.604	Rhizoplaca chrysoleuca voucher BRY 55005 18S ribosomal RNA gene, partial sequence; internal transcribed spacer 1, 5.8S ribosomal RNA gene, and internal transcribed spacer 2, complete sequence; and 28S ribosomal RNA gene, partial sequence
SC201408782	gi|40806705|gb|AY509800.1|	505	2	0	3	507	60	564	0	922	99	99.604	Rhizoplaca chrysoleuca strain G8 18S ribosomal RNA gene, partial sequence; and internal transcribed spacer 1, 5.8S ribosomal RNA gene, internal transcribed spacer 2, and 26S ribosomal RNA gene, complete sequence
SC201408782	gi|1016105029|gb|KU934600.1|	505	3	0	3	507	24	528	0	917	99	99.406	Rhizoplaca chrysoleuca voucher Vondrak 9998 (PRA) internal transcribed spacer 1, partial sequence; 5.8S ribosomal RNA gene and internal transcribed spacer 2, complete sequence; and 28S ribosomal RNA gene, partial sequence
SC201408782	gi|1016105024|gb|KU934595.1|	505	3	0	3	507	24	528	0	917	99	99.406	Rhizoplaca chrysoleuca voucher MAF-Lich 16801 (MAF) internal transcribed spacer 1, partial sequence; 5.8S ribosomal RNA gene and internal transcribed spacer 2, complete sequence; and 28S ribosomal RNA gene, partial sequence
SC201408782	gi|1016105022|gb|KU934593.1|	505	3	0	3	507	24	528	0	917	99	99.406	Rhizoplaca chrysoleuca voucher Vondrak 9418chry (PRA) internal transcribed spacer 1, partial sequence; 5.8S ribosomal RNA gene and internal transcribed spacer 2, complete sequence; and 28S ribosomal RNA gene, partial sequence
SC201408782	gi|1016105019|gb|KU934590.1|	505	3	0	3	507	24	528	0	917	99	99.406	Rhizoplaca chrysoleuca voucher H9203111 internal transcribed spacer 1, partial sequence; 5.8S ribosomal RNA gene and internal transcribed spacer 2, complete sequence; and 28S ribosomal RNA gene, partial sequence
SC201408782	gi|2178135647|gb|OM267679.1|	505	3	0	3	507	29	533	0	917	99	99.406	Rhizoplaca chrysoleuca voucher Han LF2021060430 ITS5 internal transcribed spacer 1, partial sequence; 5.8S ribosomal RNA gene, complete sequence; and internal transcribed spacer 2, partial sequence
SC201408782	gi|327415662|gb|HM577242.1|	505	3	0	3	507	27	531	0	917	99	99.406	Rhizoplaca chrysoleuca voucher BRY 55008 18S ribosomal RNA gene, partial sequence; internal transcribed spacer 1, 5.8S ribosomal RNA gene, and internal transcribed spacer 2, complete sequence; and 28S ribosomal RNA gene, partial sequence
Lecanora fuscobrunnea (1 strain)
NJ2018078	DQ534484.2	610	13	1	1	610	39	647	0	1059	100	97.705	Rhizoplaca aspidophora 18S ribosomal RNA gene, partial sequence; internal transcribed spacer 1, 5.8S ribosomal RNA gene, and internal transcribed spacer 2, complete sequence; and 28S ribosomal RNA gene, partial sequence
NJ2018078	GU170839.1	595	16	1	1	595	13	606	0	1014	89	97.143	Lecanora fuscobrunnea voucher Herbarium Tuerk 42994 18S ribosomal RNA gene, partial sequence; internal transcribed spacer 1, 5.8S ribosomal RNA gene, and internal transcribed spacer 2, complete sequence; and 28S ribosomal RNA gene, partial sequence
NJ2018078	HQ650643.1	588	17	2	1	587	13	599	0	990	88	96.769	Lecanora polytropa isolate AFTOL-ID 1798 18S ribosomal RNA gene, partial sequence; internal transcribed spacer 1, 5.8S ribosomal RNA gene, and internal transcribed spacer 2, complete sequence; and 28S ribosomal RNA gene, partial sequence
NJ2018078	JX036118.1	560	14	2	1	560	25	582	0	955	84	97.143	Rhizoplaca sp. s215 18S ribosomal RNA gene, partial sequence; internal transcribed spacer 1, 5.8S ribosomal RNA gene, and internal transcribed spacer 2, complete sequence; and 28S ribosomal RNA gene, partial sequence
NJ2018078	MK970661.1	518	11	1	36	553	1	517	0	900	78	97.683	Lecanora fuscobrunnea voucher T48826 small subunit ribosomal RNA gene, partial sequence; internal transcribed spacer 1 and 5.8S ribosomal RNA gene, complete sequence; and internal transcribed spacer 2, partial sequence
NJ2018078	MK970660.1	515	12	1	36	550	1	514	0	889	77	97.476	Lecanora fuscobrunnea voucher T48851 small subunit ribosomal RNA gene, partial sequence; internal transcribed spacer 1 and 5.8S ribosomal RNA gene, complete sequence; and internal transcribed spacer 2, partial sequence
NJ2018078	KP314321.1	550	22	3	41	588	1	549	0	883	82	95.455	Lecanora polytropa voucher ZT2013037 internal transcribed spacer 1, partial sequence; 5.8S ribosomal RNA gene, complete sequence; and internal transcribed spacer 2, partial sequence
NJ2018078	LC742638.1	568	32	1	26	593	244	810	0	876	85	94.19	Lecanora polytropa TNS:YO10717 genes for 18S rRNA, ITS1, 5.8S rRNA, ITS2, 28S rRNA, partial and complete sequence
NJ2018078	ON180226.1	516	14	2	44	558	1	515	0	874	77	96.899	Lecanora cf. polytropa voucher Leavitt 20-115 BRY-C internal transcribed spacer 1, partial sequence; 5.8S ribosomal RNA gene, complete sequence; and internal transcribed spacer 2, partial sequence
NJ2018078	ON179998.1	516	14	2	44	558	1	515	0	874	77	96.899	Lecanora cf. polytropa voucher Leavitt 20101 BRY-C internal transcribed spacer 1, partial sequence; 5.8S ribosomal RNA gene, complete sequence; and internal transcribed spacer 2, partial sequence
NJ2018078	MK208710.1	503	11	1	49	551	1	502	0	872	75	97.614	Lecanora fuscobrunnea voucher MAF_DP1_02 internal transcribed spacer 1, partial sequence; 5.8S ribosomal RNA gene, complete sequence; and internal transcribed spacer 2, partial sequence
Squamarina kansuensis
SPT1251	gi|1610204064|gb|MK778062.1|	465	1	0	1	465	71	535	0	854	100	99.785	Squamarina kansuensis voucher 18-59260 small subunit ribosomal RNA gene, partial sequence; internal transcribed spacer 1, 5.8S ribosomal RNA gene, and internal transcribed spacer 2, complete sequence; and large subunit ribosomal RNA gene, partial sequence
SPT1251	gi|1610204065|gb|MK778063.1|	465	0	1	1	465	57	520	0	852	100	99.785	Squamarina kansuensis voucher 18-59306 small subunit ribosomal RNA gene, partial sequence; internal transcribed spacer 1, 5.8S ribosomal RNA gene, and internal transcribed spacer 2, complete sequence; and large subunit ribosomal RNA gene, partial sequence
SPT1251	gi|1610204063|gb|MK778061.1|	465	1	1	1	465	64	527	0	846	100	99.57	Squamarina kansuensis voucher 20139103 small subunit ribosomal RNA gene, partial sequence; internal transcribed spacer 1, 5.8S ribosomal RNA gene, and internal transcribed spacer 2, complete sequence; and large subunit ribosomal RNA gene, partial sequence
SPT1251	gi|1610204062|gb|MK778060.1|	465	3	0	1	465	62	526	0	843	100	99.355	Squamarina kansuensis voucher 14-09-1429 small subunit ribosomal RNA gene, partial sequence; internal transcribed spacer 1, 5.8S ribosomal RNA gene, and internal transcribed spacer 2, complete sequence; and large subunit ribosomal RNA gene, partial sequence
SPT1251	gi|1610204060|gb|MK778059.1|	466	3	1	1	465	61	526	0	837	100	99.142	Squamarina kansuensis voucher 16-54052 small subunit ribosomal RNA gene, partial sequence; internal transcribed spacer 1, 5.8S ribosomal RNA gene, and internal transcribed spacer 2, complete sequence; and large subunit ribosomal RNA gene, partial sequence
ZW11064	gi|1610204064|gb|MK778062.1|	465	0	0	1	465	71	535	0	859	100	100	Squamarina kansuensis voucher 18-59260 small subunit ribosomal RNA gene, partial sequence; internal transcribed spacer 1, 5.8S ribosomal RNA gene, and internal transcribed spacer 2, complete sequence; and large subunit ribosomal RNA gene, partial sequence
ZW11064	gi|1610204065|gb|MK778063.1|	465	0	1	1	465	57	520	0	852	100	99.785	Squamarina kansuensis voucher 18-59306 small subunit ribosomal RNA gene, partial sequence; internal transcribed spacer 1, 5.8S ribosomal RNA gene, and internal transcribed spacer 2, complete sequence; and large subunit ribosomal RNA gene, partial sequence
ZW11064	gi|1610204062|gb|MK778060.1|	465	2	0	1	465	62	526	0	848	100	99.57	Squamarina kansuensis voucher 14-09-1429 small subunit ribosomal RNA gene, partial sequence; internal transcribed spacer 1, 5.8S ribosomal RNA gene, and internal transcribed spacer 2, complete sequence; and large subunit ribosomal RNA gene, partial sequence
ZW11064	gi|1610204063|gb|MK778061.1|	465	1	1	1	465	64	527	0	846	100	99.57	Squamarina kansuensis voucher 20139103 small subunit ribosomal RNA gene, partial sequence; internal transcribed spacer 1, 5.8S ribosomal RNA gene, and internal transcribed spacer 2, complete sequence; and large subunit ribosomal RNA gene, partial sequence
ZW11064	gi|1610204060|gb|MK778059.1|	466	2	1	1	465	61	526	0	843	100	99.356	Squamarina kansuensis voucher 16-54052 small subunit ribosomal RNA gene, partial sequence; internal transcribed spacer 1, 5.8S ribosomal RNA gene, and internal transcribed spacer 2, complete sequence; and large subunit ribosomal RNA gene, partial sequence
ZW11077	gi|1610204064|gb|MK778062.1|	466	1	1	1	466	71	535	0	848	100	99.571	Squamarina kansuensis voucher 18-59260 small subunit ribosomal RNA gene, partial sequence; internal transcribed spacer 1, 5.8S ribosomal RNA gene, and internal transcribed spacer 2, complete sequence; and large subunit ribosomal RNA gene, partial sequence
ZW11077	gi|1610204065|gb|MK778063.1|	466	1	2	1	466	57	520	0	843	100	99.356	Squamarina kansuensis voucher 18-59306 small subunit ribosomal RNA gene, partial sequence; internal transcribed spacer 1, 5.8S ribosomal RNA gene, and internal transcribed spacer 2, complete sequence; and large subunit ribosomal RNA gene, partial sequence
ZW11077	gi|1610204063|gb|MK778061.1|	466	2	2	1	466	64	527	0	837	100	99.142	Squamarina kansuensis voucher 20139103 small subunit ribosomal RNA gene, partial sequence; internal transcribed spacer 1, 5.8S ribosomal RNA gene, and internal transcribed spacer 2, complete sequence; and large subunit ribosomal RNA gene, partial sequence
ZW11077	gi|1610204062|gb|MK778060.1|	466	3	1	1	466	62	526	0	837	100	99.142	Squamarina kansuensis voucher 14-09-1429 small subunit ribosomal RNA gene, partial sequence; internal transcribed spacer 1, 5.8S ribosomal RNA gene, and internal transcribed spacer 2, complete sequence; and large subunit ribosomal RNA gene, partial sequence
ZW11077	gi|1610204060|gb|MK778059.1|	467	3	2	1	466	61	526	0	833	100	98.929	Squamarina kansuensis voucher 16-54052 small subunit ribosomal RNA gene, partial sequence; internal transcribed spacer 1, 5.8S ribosomal RNA gene, and internal transcribed spacer 2, complete sequence; and large subunit ribosomal RNA gene, partial sequence
Gondwania regalis (3 strains)
NJ2018034	gi|157838812|gb|EU161240.1|	595	2	1	12	606	1	593	0	1075	96	99.328	Caloplaca regalis voucher KOPRI L17 internal transcribed spacer 1, partial sequence; 5.8S ribosomal RNA gene and internal transcribed spacer 2, complete sequence; and 26S ribosomal RNA gene, partial sequence
NJ2018034	gi|641457995|gb|KJ133463.1|	516	0	2	44	559	1	513	0	933	83	99.419	Gondwania regalis isolate SK A9031 18S ribosomal RNA gene, partial sequence; internal transcribed spacer 1 and 5.8S ribosomal RNA gene, complete sequence; and internal transcribed spacer 2, partial sequence
NJ2018034	gi|459663712|gb|KC179103.1|	503	2	0	58	560	1	503	0	918	81	99.602	Gondwania regalis isolate USE4363 internal transcribed spacer 1, partial sequence; 5.8S ribosomal RNA gene, complete sequence; and internal transcribed spacer 2, partial sequence
NJ2018034	gi|641457994|gb|KJ133462.1|	516	2	3	44	559	1	512	0	917	83	98.837	Gondwania regalis isolate SK759 18S ribosomal RNA gene, partial sequence; internal transcribed spacer 1 and 5.8S ribosomal RNA gene, complete sequence; and internal transcribed spacer 2, partial sequence
NJ2018035	gi|157838812|gb|EU161240.1|	611	1	3	12	622	1	607	0	1098	98	99.182	Caloplaca regalis voucher KOPRI L17 internal transcribed spacer 1, partial sequence; 5.8S ribosomal RNA gene and internal transcribed spacer 2, complete sequence; and 26S ribosomal RNA gene, partial sequence
NJ2018035	gi|641457995|gb|KJ133463.1|	516	0	2	45	560	1	513	0	933	83	99.419	Gondwania regalis isolate SK A9031 18S ribosomal RNA gene, partial sequence; internal transcribed spacer 1 and 5.8S ribosomal RNA gene, complete sequence; and internal transcribed spacer 2, partial sequence
NJ2018035	gi|459663712|gb|KC179103.1|	503	2	0	59	561	1	503	0	918	81	99.602	Gondwania regalis isolate USE4363 internal transcribed spacer 1, partial sequence; 5.8S ribosomal RNA gene, complete sequence; and internal transcribed spacer 2, partial sequence
NJ2018035	gi|641457994|gb|KJ133462.1|	516	2	3	45	560	1	512	0	917	83	98.837	Gondwania regalis isolate SK759 18S ribosomal RNA gene, partial sequence; internal transcribed spacer 1 and 5.8S ribosomal RNA gene, complete sequence; and internal transcribed spacer 2, partial sequence
NJ2018079	gi|157838812|gb|EU161240.1|	608	1	1	11	618	1	607	0	1110	98	99.671	Caloplaca regalis voucher KOPRI L17 internal transcribed spacer 1, partial sequence; 5.8S ribosomal RNA gene and internal transcribed spacer 2, complete sequence; and 26S ribosomal RNA gene, partial sequence
NJ2018079	gi|641457994|gb|KJ133462.1|	514	1	2	43	556	1	512	0	931	83	99.416	Gondwania regalis isolate SK759 18S ribosomal RNA gene, partial sequence; internal transcribed spacer 1 and 5.8S ribosomal RNA gene, complete sequence; and internal transcribed spacer 2, partial sequence
NJ2018079	gi|641457995|gb|KJ133463.1|	514	4	1	43	556	1	513	0	920	83	99.027	Gondwania regalis isolate SK A9031 18S ribosomal RNA gene, partial sequence; internal transcribed spacer 1 and 5.8S ribosomal RNA gene, complete sequence; and internal transcribed spacer 2, partial sequence
NJ2018079	gi|459663712|gb|KC179103.1|	499	1	0	59	557	5	503	0	917	81	99.8	Gondwania regalis isolate USE4363 internal transcribed spacer 1, partial sequence; 5.8S ribosomal RNA gene, complete sequence; and internal transcribed spacer 2, partial sequence
Caloplaca sublobulata (2 strains)
NJ2018075	gi|151936021|gb|DQ534455.2|	596	7	3	3	596	42	636	0	1046	98	98.322	Caloplaca sublobulata 18S ribosomal RNA gene, partial sequence; internal transcribed spacer 1, 5.8S ribosomal RNA gene, and internal transcribed spacer 2, complete sequence; and 28S ribosomal RNA gene, partial sequence
NJ2018075	gi|641457998|gb|KJ133466.1|	514	4	2	32	545	1	511	0	911	84	98.638	Gondwania sejongensis isolate SK757 18S ribosomal RNA gene, partial sequence; internal transcribed spacer 1 and 5.8S ribosomal RNA gene, complete sequence; and internal transcribed spacer 2, partial sequence
NJ2018075	gi|641457997|gb|KJ133465.1|	514	4	2	32	545	1	511	0	911	84	98.638	Gondwania sejongensis isolate SK748 18S ribosomal RNA gene, partial sequence; internal transcribed spacer 1 and 5.8S ribosomal RNA gene, complete sequence; and internal transcribed spacer 2, partial sequence
NJ2018075	gi|641457999|gb|KJ133467.1|	512	4	2	34	545	1	509	0	907	84	98.633	Gondwania sejongensis isolate SK758 18S ribosomal RNA gene, partial sequence; internal transcribed spacer 1 and 5.8S ribosomal RNA gene, complete sequence; and internal transcribed spacer 2, partial sequence
NJ2018075	gi|459663713|gb|KC179104.1|	501	5	0	46	546	1	501	0	902	82	99.002	Gondwania sp. 18 UA-2013 isolate USE4415 internal transcribed spacer 1, partial sequence; 5.8S ribosomal RNA gene, complete sequence; and internal transcribed spacer 2, partial sequence
NJ2018076	gi|151936021|gb|DQ534455.2|	622	2	9	2	621	31	645	0	1079	99	98.232	Caloplaca sublobulata 18S ribosomal RNA gene, partial sequence; internal transcribed spacer 1, 5.8S ribosomal RNA gene, and internal transcribed spacer 2, complete sequence; and 28S ribosomal RNA gene, partial sequence
NJ2018076	gi|459663713|gb|KC179104.1|	501	0	0	58	558	1	501	0	926	81	100	Gondwania sp. 18 UA-2013 isolate USE4415 internal transcribed spacer 1, partial sequence; 5.8S ribosomal RNA gene, complete sequence; and internal transcribed spacer 2, partial sequence
NJ2018076	gi|641457999|gb|KJ133467.1|	512	1	2	46	557	1	509	0	920	82	99.219	Gondwania sejongensis isolate SK758 18S ribosomal RNA gene, partial sequence; internal transcribed spacer 1 and 5.8S ribosomal RNA gene, complete sequence; and internal transcribed spacer 2, partial sequence
NJ2018076	gi|641457998|gb|KJ133466.1|	514	7	2	44	557	1	511	0	891	83	98.054	Gondwania sejongensis isolate SK757 18S ribosomal RNA gene, partial sequence; internal transcribed spacer 1 and 5.8S ribosomal RNA gene, complete sequence; and internal transcribed spacer 2, partial sequence
NJ2018076	gi|641457997|gb|KJ133465.1|	514	7	2	44	557	1	511	0	891	83	98.054	Gondwania sejongensis isolate SK748 18S ribosomal RNA gene, partial sequence; internal transcribed spacer 1 and 5.8S ribosomal RNA gene, complete sequence; and internal transcribed spacer 2, partial sequence
Bryoplaca tetraspora (3 strains)
NJ2018041	gi|915734198|gb|KP314328.1|	566	10	1	55	620	1	565	0	983	88	98.057	Bryoplaca tetraspora voucher ZT2013044 internal transcribed spacer 1, partial sequence; 5.8S ribosomal RNA gene, complete sequence; and internal transcribed spacer 2, partial sequence
NJ2018041	gi|459664030|gb|KC179422.1|	522	7	1	61	581	1	522	0	918	81	98.467	Bryoplaca tetraspora isolate USE286 internal transcribed spacer 1, partial sequence; 5.8S ribosomal RNA gene, complete sequence; and internal transcribed spacer 2, partial sequence
NJ2018052	gi|915734198|gb|KP314328.1|	566	10	1	54	619	1	565	0	983	88	98.057	Bryoplaca tetraspora voucher ZT2013044 internal transcribed spacer 1, partial sequence; 5.8S ribosomal RNA gene, complete sequence; and internal transcribed spacer 2, partial sequence
NJ2018052	gi|459664030|gb|KC179422.1|	522	7	1	60	580	1	522	0	918	81	98.467	Bryoplaca tetraspora isolate USE286 internal transcribed spacer 1, partial sequence; 5.8S ribosomal RNA gene, complete sequence; and internal transcribed spacer 2, partial sequence
NJ2018056	gi|915734198|gb|KP314328.1|	566	10	1	55	620	1	565	0	983	88	98.057	Bryoplaca tetraspora voucher ZT2013044 internal transcribed spacer 1, partial sequence; 5.8S ribosomal RNA gene, complete sequence; and internal transcribed spacer 2, partial sequence
NJ2018056	gi|459664030|gb|KC179422.1|	522	7	1	61	581	1	522	0	918	81	98.467	Bryoplaca tetraspora isolate USE286 internal transcribed spacer 1, partial sequence; 5.8S ribosomal RNA gene, complete sequence; and internal transcribed spacer 2, partial sequence
Caloplaca sp. (2 strains)
ALS5_1	JQ301667.1	914	60	26	3	890	16	914	0	1090	97	88.95	Caloplaca thallincola 18S ribosomal RNA gene, partial sequence; internal transcribed spacer 1, 5.8S ribosomal RNA gene, and internal transcribed spacer 2, complete sequence; and 28S ribosomal RNA gene, partial sequence
ALS5_2	JQ301667.1	833	56	23	20	828	65	885	0	1002	97	88.956	Caloplaca thallincola 18S ribosomal RNA gene, partial sequence; internal transcribed spacer 1, 5.8S ribosomal RNA gene, and internal transcribed spacer 2, complete sequence; and 28S ribosomal RNA gene, partial sequence
Heterodermia japonica (21 strains)
QJ2_1	gi|1104692941|gb|KU862957.1|	544	1	1	3	546	3	544	0	987	97	99.449	Heterodermia japonica voucher C6_21_HJ2 small subunit ribosomal RNA gene, partial sequence; internal transcribed spacer 1, 5.8S ribosomal RNA gene, and internal transcribed spacer 2, complete sequence; and large subunit ribosomal RNA gene, partial sequence
QJ2_1	gi|1104692942|gb|KU862958.1|	523	1	0	11	533	3	525	0	961	93	99.809	Heterodermia japonica voucher S4_22_HJ3 small subunit ribosomal RNA gene, partial sequence; internal transcribed spacer 1, 5.8S ribosomal RNA gene, and internal transcribed spacer 2, complete sequence; and large subunit ribosomal RNA gene, partial sequence
QJ2_1	gi|155624198|gb|EU045432.1|	470	0	2	31	500	9	476	0	856	84	99.574	Heterodermia japonica voucher Hur 060291 18S ribosomal RNA gene, partial sequence; internal transcribed spacer 1 and 5.8S ribosomal RNA gene, complete sequence; and internal transcribed spacer 2, partial sequence
QJ2_1	gi|155624197|gb|EU045431.1|	473	2	2	28	500	7	477	0	850	84	99.154	Heterodermia japonica voucher Hur 050317 18S ribosomal RNA gene, partial sequence; internal transcribed spacer 1 and 5.8S ribosomal RNA gene, complete sequence; and internal transcribed spacer 2, partial sequence
QJ2_1	gi|822581137|gb|KM397355.1|	451	0	0	55	505	1	451	0	833	80	100	Heterodermia japonica voucher Hur 061140 18S ribosomal RNA gene, partial sequence; internal transcribed spacer 1, 5.8S ribosomal RNA gene, and internal transcribed spacer 2, complete sequence; and 28S ribosomal RNA gene, partial sequence
QJ2_1	gi|155624203|gb|EU045437.1|	470	4	3	31	500	9	475	0	826	84	98.511	Heterodermia propagulifera voucher Hur 041134 18S ribosomal RNA gene, partial sequence; internal transcribed spacer 1 and 5.8S ribosomal RNA gene, complete sequence; and internal transcribed spacer 2, partial sequence
QJ2_2	gi|1104692941|gb|KU862957.1|	543	0	1	5	547	3	544	0	996	97	99.816	Heterodermia japonica voucher C6_21_HJ2 small subunit ribosomal RNA gene, partial sequence; internal transcribed spacer 1, 5.8S ribosomal RNA gene, and internal transcribed spacer 2, complete sequence; and large subunit ribosomal RNA gene, partial sequence
QJ2_2	gi|1104692942|gb|KU862958.1|	523	0	0	12	534	3	525	0	966	93	100	Heterodermia japonica voucher S4_22_HJ3 small subunit ribosomal RNA gene, partial sequence; internal transcribed spacer 1, 5.8S ribosomal RNA gene, and internal transcribed spacer 2, complete sequence; and large subunit ribosomal RNA gene, partial sequence
QJ2_2	gi|155624198|gb|EU045432.1|	470	0	2	32	501	9	476	0	856	84	99.574	Heterodermia japonica voucher Hur 060291 18S ribosomal RNA gene, partial sequence; internal transcribed spacer 1 and 5.8S ribosomal RNA gene, complete sequence; and internal transcribed spacer 2, partial sequence
QJ2_2	gi|155624197|gb|EU045431.1|	473	2	2	29	501	7	477	0	850	84	99.154	Heterodermia japonica voucher Hur 050317 18S ribosomal RNA gene, partial sequence; internal transcribed spacer 1 and 5.8S ribosomal RNA gene, complete sequence; and internal transcribed spacer 2, partial sequence
QJ2_2	gi|822581137|gb|KM397355.1|	451	0	0	56	506	1	451	0	833	80	100	Heterodermia japonica voucher Hur 061140 18S ribosomal RNA gene, partial sequence; internal transcribed spacer 1, 5.8S ribosomal RNA gene, and internal transcribed spacer 2, complete sequence; and 28S ribosomal RNA gene, partial sequence
QJ2_2	gi|155624203|gb|EU045437.1|	470	4	3	32	501	9	475	0	826	84	98.511	Heterodermia propagulifera voucher Hur 041134 18S ribosomal RNA gene, partial sequence; internal transcribed spacer 1 and 5.8S ribosomal RNA gene, complete sequence; and internal transcribed spacer 2, partial sequence
QJ2_8	gi|1104692941|gb|KU862957.1|	544	0	1	1	544	3	544	0	992	98	99.632	Heterodermia japonica voucher C6_21_HJ2 small subunit ribosomal RNA gene, partial sequence; internal transcribed spacer 1, 5.8S ribosomal RNA gene, and internal transcribed spacer 2, complete sequence; and large subunit ribosomal RNA gene, partial sequence
QJ2_8	gi|1104692942|gb|KU862958.1|	523	0	0	9	531	3	525	0	966	94	100	Heterodermia japonica voucher S4_22_HJ3 small subunit ribosomal RNA gene, partial sequence; internal transcribed spacer 1, 5.8S ribosomal RNA gene, and internal transcribed spacer 2, complete sequence; and large subunit ribosomal RNA gene, partial sequence
QJ2_8	gi|155624198|gb|EU045432.1|	470	0	2	29	498	9	476	0	856	84	99.574	Heterodermia japonica voucher Hur 060291 18S ribosomal RNA gene, partial sequence; internal transcribed spacer 1 and 5.8S ribosomal RNA gene, complete sequence; and internal transcribed spacer 2, partial sequence
QJ2_8	gi|155624197|gb|EU045431.1|	473	2	2	26	498	7	477	0	850	85	99.154	Heterodermia japonica voucher Hur 050317 18S ribosomal RNA gene, partial sequence; internal transcribed spacer 1 and 5.8S ribosomal RNA gene, complete sequence; and internal transcribed spacer 2, partial sequence
QJ2_8	gi|822581137|gb|KM397355.1|	451	0	0	53	503	1	451	0	833	81	100	Heterodermia japonica voucher Hur 061140 18S ribosomal RNA gene, partial sequence; internal transcribed spacer 1, 5.8S ribosomal RNA gene, and internal transcribed spacer 2, complete sequence; and 28S ribosomal RNA gene, partial sequence
QJ2_8	gi|155624203|gb|EU045437.1|	470	4	3	29	498	9	475	0	826	84	98.511	Heterodermia propagulifera voucher Hur 041134 18S ribosomal RNA gene, partial sequence; internal transcribed spacer 1 and 5.8S ribosomal RNA gene, complete sequence; and internal transcribed spacer 2, partial sequence
QJ4_11	gi|1104692941|gb|KU862957.1|	541	0	2	9	549	5	543	0	987	99	99.63	Heterodermia japonica voucher C6_21_HJ2 small subunit ribosomal RNA gene, partial sequence; internal transcribed spacer 1, 5.8S ribosomal RNA gene, and internal transcribed spacer 2, complete sequence; and large subunit ribosomal RNA gene, partial sequence
QJ4_11	gi|1104692942|gb|KU862958.1|	524	0	1	14	537	3	525	0	961	95	99.809	Heterodermia japonica voucher S4_22_HJ3 small subunit ribosomal RNA gene, partial sequence; internal transcribed spacer 1, 5.8S ribosomal RNA gene, and internal transcribed spacer 2, complete sequence; and large subunit ribosomal RNA gene, partial sequence
QJ4_11	gi|155624198|gb|EU045432.1|	471	0	3	34	504	9	476	0	850	86	99.363	Heterodermia japonica voucher Hur 060291 18S ribosomal RNA gene, partial sequence; internal transcribed spacer 1 and 5.8S ribosomal RNA gene, complete sequence; and internal transcribed spacer 2, partial sequence
QJ4_11	gi|155624197|gb|EU045431.1|	474	2	3	31	504	7	477	0	845	86	98.945	Heterodermia japonica voucher Hur 050317 18S ribosomal RNA gene, partial sequence; internal transcribed spacer 1 and 5.8S ribosomal RNA gene, complete sequence; and internal transcribed spacer 2, partial sequence
QJ4_11	gi|822581137|gb|KM397355.1|	452	0	1	58	509	1	451	0	828	82	99.779	Heterodermia japonica voucher Hur 061140 18S ribosomal RNA gene, partial sequence; internal transcribed spacer 1, 5.8S ribosomal RNA gene, and internal transcribed spacer 2, complete sequence; and 28S ribosomal RNA gene, partial sequence
QJ4_11	gi|155624203|gb|EU045437.1|	471	4	4	34	504	9	475	0	822	86	98.301	Heterodermia propagulifera voucher Hur 041134 18S ribosomal RNA gene, partial sequence; internal transcribed spacer 1 and 5.8S ribosomal RNA gene, complete sequence; and internal transcribed spacer 2, partial sequence
XA2017017	gi|1104692942|gb|KU862958.1|	441	3	1	1	440	51	491	0	791	100	99.093	Heterodermia japonica voucher S4_22_HJ3 small subunit ribosomal RNA gene, partial sequence; internal transcribed spacer 1, 5.8S ribosomal RNA gene, and internal transcribed spacer 2, complete sequence; and large subunit ribosomal RNA gene, partial sequence
XA2017017	gi|1104692941|gb|KU862957.1|	441	3	1	1	440	57	497	0	791	100	99.093	Heterodermia japonica voucher C6_21_HJ2 small subunit ribosomal RNA gene, partial sequence; internal transcribed spacer 1, 5.8S ribosomal RNA gene, and internal transcribed spacer 2, complete sequence; and large subunit ribosomal RNA gene, partial sequence
XA2017017	gi|822581137|gb|KM397355.1|	441	3	1	1	440	5	445	0	791	100	99.093	Heterodermia japonica voucher Hur 061140 18S ribosomal RNA gene, partial sequence; internal transcribed spacer 1, 5.8S ribosomal RNA gene, and internal transcribed spacer 2, complete sequence; and 28S ribosomal RNA gene, partial sequence
XA2017017	gi|155624198|gb|EU045432.1|	441	3	1	1	440	35	475	0	791	100	99.093	Heterodermia japonica voucher Hur 060291 18S ribosomal RNA gene, partial sequence; internal transcribed spacer 1 and 5.8S ribosomal RNA gene, complete sequence; and internal transcribed spacer 2, partial sequence
XA2017017	gi|155624203|gb|EU045437.1|	441	3	2	1	440	35	474	0	785	100	98.866	Heterodermia propagulifera voucher Hur 041134 18S ribosomal RNA gene, partial sequence; internal transcribed spacer 1 and 5.8S ribosomal RNA gene, complete sequence; and internal transcribed spacer 2, partial sequence
XA2017017	gi|155624197|gb|EU045431.1|	441	5	1	1	440	36	476	0	780	100	98.639	Heterodermia japonica voucher Hur 050317 18S ribosomal RNA gene, partial sequence; internal transcribed spacer 1 and 5.8S ribosomal RNA gene, complete sequence; and internal transcribed spacer 2, partial sequence
XA2017038	gi|1104692942|gb|KU862958.1|	441	2	0	1	441	51	491	0	804	100	99.546	Heterodermia japonica voucher S4_22_HJ3 small subunit ribosomal RNA gene, partial sequence; internal transcribed spacer 1, 5.8S ribosomal RNA gene, and internal transcribed spacer 2, complete sequence; and large subunit ribosomal RNA gene, partial sequence
XA2017038	gi|1104692941|gb|KU862957.1|	441	2	0	1	441	57	497	0	804	100	99.546	Heterodermia japonica voucher C6_21_HJ2 small subunit ribosomal RNA gene, partial sequence; internal transcribed spacer 1, 5.8S ribosomal RNA gene, and internal transcribed spacer 2, complete sequence; and large subunit ribosomal RNA gene, partial sequence
XA2017038	gi|822581137|gb|KM397355.1|	441	2	0	1	441	5	445	0	804	100	99.546	Heterodermia japonica voucher Hur 061140 18S ribosomal RNA gene, partial sequence; internal transcribed spacer 1, 5.8S ribosomal RNA gene, and internal transcribed spacer 2, complete sequence; and 28S ribosomal RNA gene, partial sequence
XA2017038	gi|155624198|gb|EU045432.1|	441	2	0	1	441	35	475	0	804	100	99.546	Heterodermia japonica voucher Hur 060291 18S ribosomal RNA gene, partial sequence; internal transcribed spacer 1 and 5.8S ribosomal RNA gene, complete sequence; and internal transcribed spacer 2, partial sequence
XA2017038	gi|155624203|gb|EU045437.1|	441	2	1	1	441	35	474	0	797	100	99.32	Heterodermia propagulifera voucher Hur 041134 18S ribosomal RNA gene, partial sequence; internal transcribed spacer 1 and 5.8S ribosomal RNA gene, complete sequence; and internal transcribed spacer 2, partial sequence
XA2017038	gi|155624197|gb|EU045431.1|	441	4	0	1	441	36	476	0	793	100	99.093	Heterodermia japonica voucher Hur 050317 18S ribosomal RNA gene, partial sequence; internal transcribed spacer 1 and 5.8S ribosomal RNA gene, complete sequence; and internal transcribed spacer 2, partial sequence
XA2017052	gi|1104692942|gb|KU862958.1|	441	3	1	1	440	51	491	0	791	100	99.093	Heterodermia japonica voucher S4_22_HJ3 small subunit ribosomal RNA gene, partial sequence; internal transcribed spacer 1, 5.8S ribosomal RNA gene, and internal transcribed spacer 2, complete sequence; and large subunit ribosomal RNA gene, partial sequence
XA2017052	gi|1104692941|gb|KU862957.1|	441	3	1	1	440	57	497	0	791	100	99.093	Heterodermia japonica voucher C6_21_HJ2 small subunit ribosomal RNA gene, partial sequence; internal transcribed spacer 1, 5.8S ribosomal RNA gene, and internal transcribed spacer 2, complete sequence; and large subunit ribosomal RNA gene, partial sequence
XA2017052	gi|822581137|gb|KM397355.1|	441	3	1	1	440	5	445	0	791	100	99.093	Heterodermia japonica voucher Hur 061140 18S ribosomal RNA gene, partial sequence; internal transcribed spacer 1, 5.8S ribosomal RNA gene, and internal transcribed spacer 2, complete sequence; and 28S ribosomal RNA gene, partial sequence
XA2017052	gi|155624198|gb|EU045432.1|	441	3	1	1	440	35	475	0	791	100	99.093	Heterodermia japonica voucher Hur 060291 18S ribosomal RNA gene, partial sequence; internal transcribed spacer 1 and 5.8S ribosomal RNA gene, complete sequence; and internal transcribed spacer 2, partial sequence
XA2017052	gi|155624203|gb|EU045437.1|	441	3	2	1	440	35	474	0	785	100	98.866	Heterodermia propagulifera voucher Hur 041134 18S ribosomal RNA gene, partial sequence; internal transcribed spacer 1 and 5.8S ribosomal RNA gene, complete sequence; and internal transcribed spacer 2, partial sequence
XA2017052	gi|155624197|gb|EU045431.1|	441	5	1	1	440	36	476	0	780	100	98.639	Heterodermia japonica voucher Hur 050317 18S ribosomal RNA gene, partial sequence; internal transcribed spacer 1 and 5.8S ribosomal RNA gene, complete sequence; and internal transcribed spacer 2, partial sequence
XA2017053	gi|1104692942|gb|KU862958.1|	441	3	0	1	441	51	491	0	798	100	99.32	Heterodermia japonica voucher S4_22_HJ3 small subunit ribosomal RNA gene, partial sequence; internal transcribed spacer 1, 5.8S ribosomal RNA gene, and internal transcribed spacer 2, complete sequence; and large subunit ribosomal RNA gene, partial sequence
XA2017053	gi|1104692941|gb|KU862957.1|	441	3	0	1	441	57	497	0	798	100	99.32	Heterodermia japonica voucher C6_21_HJ2 small subunit ribosomal RNA gene, partial sequence; internal transcribed spacer 1, 5.8S ribosomal RNA gene, and internal transcribed spacer 2, complete sequence; and large subunit ribosomal RNA gene, partial sequence
XA2017053	gi|822581137|gb|KM397355.1|	441	3	0	1	441	5	445	0	798	100	99.32	Heterodermia japonica voucher Hur 061140 18S ribosomal RNA gene, partial sequence; internal transcribed spacer 1, 5.8S ribosomal RNA gene, and internal transcribed spacer 2, complete sequence; and 28S ribosomal RNA gene, partial sequence
XA2017053	gi|155624198|gb|EU045432.1|	441	3	0	1	441	35	475	0	798	100	99.32	Heterodermia japonica voucher Hur 060291 18S ribosomal RNA gene, partial sequence; internal transcribed spacer 1 and 5.8S ribosomal RNA gene, complete sequence; and internal transcribed spacer 2, partial sequence
XA2017053	gi|155624203|gb|EU045437.1|	441	3	1	1	441	35	474	0	791	100	99.093	Heterodermia propagulifera voucher Hur 041134 18S ribosomal RNA gene, partial sequence; internal transcribed spacer 1 and 5.8S ribosomal RNA gene, complete sequence; and internal transcribed spacer 2, partial sequence
XA2017053	gi|155624197|gb|EU045431.1|	441	5	0	1	441	36	476	0	787	100	98.866	Heterodermia japonica voucher Hur 050317 18S ribosomal RNA gene, partial sequence; internal transcribed spacer 1 and 5.8S ribosomal RNA gene, complete sequence; and internal transcribed spacer 2, partial sequence
XA2017054	gi|1104692942|gb|KU862958.1|	441	2	1	1	440	51	491	0	797	100	99.32	Heterodermia japonica voucher S4_22_HJ3 small subunit ribosomal RNA gene, partial sequence; internal transcribed spacer 1, 5.8S ribosomal RNA gene, and internal transcribed spacer 2, complete sequence; and large subunit ribosomal RNA gene, partial sequence
XA2017054	gi|1104692941|gb|KU862957.1|	441	2	1	1	440	57	497	0	797	100	99.32	Heterodermia japonica voucher C6_21_HJ2 small subunit ribosomal RNA gene, partial sequence; internal transcribed spacer 1, 5.8S ribosomal RNA gene, and internal transcribed spacer 2, complete sequence; and large subunit ribosomal RNA gene, partial sequence
XA2017054	gi|822581137|gb|KM397355.1|	441	2	1	1	440	5	445	0	797	100	99.32	Heterodermia japonica voucher Hur 061140 18S ribosomal RNA gene, partial sequence; internal transcribed spacer 1, 5.8S ribosomal RNA gene, and internal transcribed spacer 2, complete sequence; and 28S ribosomal RNA gene, partial sequence
XA2017054	gi|155624198|gb|EU045432.1|	441	2	1	1	440	35	475	0	797	100	99.32	Heterodermia japonica voucher Hur 060291 18S ribosomal RNA gene, partial sequence; internal transcribed spacer 1 and 5.8S ribosomal RNA gene, complete sequence; and internal transcribed spacer 2, partial sequence
XA2017054	gi|155624203|gb|EU045437.1|	441	2	2	1	440	35	474	0	791	100	99.093	Heterodermia propagulifera voucher Hur 041134 18S ribosomal RNA gene, partial sequence; internal transcribed spacer 1 and 5.8S ribosomal RNA gene, complete sequence; and internal transcribed spacer 2, partial sequence
XA2017054	gi|155624197|gb|EU045431.1|	441	4	1	1	440	36	476	0	785	100	98.866	Heterodermia japonica voucher Hur 050317 18S ribosomal RNA gene, partial sequence; internal transcribed spacer 1 and 5.8S ribosomal RNA gene, complete sequence; and internal transcribed spacer 2, partial sequence
XA2017058	gi|1104692942|gb|KU862958.1|	441	0	0	1	441	51	491	0	815	100	100	Heterodermia japonica voucher S4_22_HJ3 small subunit ribosomal RNA gene, partial sequence; internal transcribed spacer 1, 5.8S ribosomal RNA gene, and internal transcribed spacer 2, complete sequence; and large subunit ribosomal RNA gene, partial sequence
XA2017058	gi|1104692941|gb|KU862957.1|	441	0	0	1	441	57	497	0	815	100	100	Heterodermia japonica voucher C6_21_HJ2 small subunit ribosomal RNA gene, partial sequence; internal transcribed spacer 1, 5.8S ribosomal RNA gene, and internal transcribed spacer 2, complete sequence; and large subunit ribosomal RNA gene, partial sequence
XA2017058	gi|822581137|gb|KM397355.1|	441	0	0	1	441	5	445	0	815	100	100	Heterodermia japonica voucher Hur 061140 18S ribosomal RNA gene, partial sequence; internal transcribed spacer 1, 5.8S ribosomal RNA gene, and internal transcribed spacer 2, complete sequence; and 28S ribosomal RNA gene, partial sequence
XA2017058	gi|155624198|gb|EU045432.1|	441	0	0	1	441	35	475	0	815	100	100	Heterodermia japonica voucher Hur 060291 18S ribosomal RNA gene, partial sequence; internal transcribed spacer 1 and 5.8S ribosomal RNA gene, complete sequence; and internal transcribed spacer 2, partial sequence
XA2017058	gi|155624197|gb|EU045431.1|	441	2	0	1	441	36	476	0	804	100	99.546	Heterodermia japonica voucher Hur 050317 18S ribosomal RNA gene, partial sequence; internal transcribed spacer 1 and 5.8S ribosomal RNA gene, complete sequence; and internal transcribed spacer 2, partial sequence
XA2017058	gi|155624203|gb|EU045437.1|	441	4	1	1	441	35	474	0	785	100	98.866	Heterodermia propagulifera voucher Hur 041134 18S ribosomal RNA gene, partial sequence; internal transcribed spacer 1 and 5.8S ribosomal RNA gene, complete sequence; and internal transcribed spacer 2, partial sequence
XA2017059	gi|1104692942|gb|KU862958.1|	441	0	0	1	441	51	491	0	815	100	100	Heterodermia japonica voucher S4_22_HJ3 small subunit ribosomal RNA gene, partial sequence; internal transcribed spacer 1, 5.8S ribosomal RNA gene, and internal transcribed spacer 2, complete sequence; and large subunit ribosomal RNA gene, partial sequence
XA2017059	gi|1104692941|gb|KU862957.1|	441	0	0	1	441	57	497	0	815	100	100	Heterodermia japonica voucher C6_21_HJ2 small subunit ribosomal RNA gene, partial sequence; internal transcribed spacer 1, 5.8S ribosomal RNA gene, and internal transcribed spacer 2, complete sequence; and large subunit ribosomal RNA gene, partial sequence
XA2017059	gi|822581137|gb|KM397355.1|	441	0	0	1	441	5	445	0	815	100	100	Heterodermia japonica voucher Hur 061140 18S ribosomal RNA gene, partial sequence; internal transcribed spacer 1, 5.8S ribosomal RNA gene, and internal transcribed spacer 2, complete sequence; and 28S ribosomal RNA gene, partial sequence
XA2017059	gi|155624198|gb|EU045432.1|	441	0	0	1	441	35	475	0	815	100	100	Heterodermia japonica voucher Hur 060291 18S ribosomal RNA gene, partial sequence; internal transcribed spacer 1 and 5.8S ribosomal RNA gene, complete sequence; and internal transcribed spacer 2, partial sequence
XA2017059	gi|155624197|gb|EU045431.1|	441	2	0	1	441	36	476	0	804	100	99.546	Heterodermia japonica voucher Hur 050317 18S ribosomal RNA gene, partial sequence; internal transcribed spacer 1 and 5.8S ribosomal RNA gene, complete sequence; and internal transcribed spacer 2, partial sequence
XA2017059	gi|155624203|gb|EU045437.1|	441	4	1	1	441	35	474	0	785	100	98.866	Heterodermia propagulifera voucher Hur 041134 18S ribosomal RNA gene, partial sequence; internal transcribed spacer 1 and 5.8S ribosomal RNA gene, complete sequence; and internal transcribed spacer 2, partial sequence
XTM2017084	gi|1104692942|gb|KU862958.1|	441	0	0	1	441	51	491	0	815	100	100	Heterodermia japonica voucher S4_22_HJ3 small subunit ribosomal RNA gene, partial sequence; internal transcribed spacer 1, 5.8S ribosomal RNA gene, and internal transcribed spacer 2, complete sequence; and large subunit ribosomal RNA gene, partial sequence
XTM2017084	gi|1104692941|gb|KU862957.1|	441	0	0	1	441	57	497	0	815	100	100	Heterodermia japonica voucher C6_21_HJ2 small subunit ribosomal RNA gene, partial sequence; internal transcribed spacer 1, 5.8S ribosomal RNA gene, and internal transcribed spacer 2, complete sequence; and large subunit ribosomal RNA gene, partial sequence
XTM2017084	gi|822581137|gb|KM397355.1|	441	0	0	1	441	5	445	0	815	100	100	Heterodermia japonica voucher Hur 061140 18S ribosomal RNA gene, partial sequence; internal transcribed spacer 1, 5.8S ribosomal RNA gene, and internal transcribed spacer 2, complete sequence; and 28S ribosomal RNA gene, partial sequence
XTM2017084	gi|155624198|gb|EU045432.1|	441	0	0	1	441	35	475	0	815	100	100	Heterodermia japonica voucher Hur 060291 18S ribosomal RNA gene, partial sequence; internal transcribed spacer 1 and 5.8S ribosomal RNA gene, complete sequence; and internal transcribed spacer 2, partial sequence
XTM2017084	gi|155624197|gb|EU045431.1|	441	2	0	1	441	36	476	0	804	100	99.546	Heterodermia japonica voucher Hur 050317 18S ribosomal RNA gene, partial sequence; internal transcribed spacer 1 and 5.8S ribosomal RNA gene, complete sequence; and internal transcribed spacer 2, partial sequence
XTM2017084	gi|155624203|gb|EU045437.1|	441	4	1	1	441	35	474	0	785	100	98.866	Heterodermia propagulifera voucher Hur 041134 18S ribosomal RNA gene, partial sequence; internal transcribed spacer 1 and 5.8S ribosomal RNA gene, complete sequence; and internal transcribed spacer 2, partial sequence
XTM2017089	gi|1104692942|gb|KU862958.1|	441	0	0	1	441	51	491	0	815	100	100	Heterodermia japonica voucher S4_22_HJ3 small subunit ribosomal RNA gene, partial sequence; internal transcribed spacer 1, 5.8S ribosomal RNA gene, and internal transcribed spacer 2, complete sequence; and large subunit ribosomal RNA gene, partial sequence
XTM2017089	gi|1104692941|gb|KU862957.1|	441	0	0	1	441	57	497	0	815	100	100	Heterodermia japonica voucher C6_21_HJ2 small subunit ribosomal RNA gene, partial sequence; internal transcribed spacer 1, 5.8S ribosomal RNA gene, and internal transcribed spacer 2, complete sequence; and large subunit ribosomal RNA gene, partial sequence
XTM2017089	gi|822581137|gb|KM397355.1|	441	0	0	1	441	5	445	0	815	100	100	Heterodermia japonica voucher Hur 061140 18S ribosomal RNA gene, partial sequence; internal transcribed spacer 1, 5.8S ribosomal RNA gene, and internal transcribed spacer 2, complete sequence; and 28S ribosomal RNA gene, partial sequence
XTM2017089	gi|155624198|gb|EU045432.1|	441	0	0	1	441	35	475	0	815	100	100	Heterodermia japonica voucher Hur 060291 18S ribosomal RNA gene, partial sequence; internal transcribed spacer 1 and 5.8S ribosomal RNA gene, complete sequence; and internal transcribed spacer 2, partial sequence
XTM2017089	gi|155624197|gb|EU045431.1|	441	2	0	1	441	36	476	0	804	100	99.546	Heterodermia japonica voucher Hur 050317 18S ribosomal RNA gene, partial sequence; internal transcribed spacer 1 and 5.8S ribosomal RNA gene, complete sequence; and internal transcribed spacer 2, partial sequence
XTM2017089	gi|155624203|gb|EU045437.1|	441	4	1	1	441	35	474	0	785	100	98.866	Heterodermia propagulifera voucher Hur 041134 18S ribosomal RNA gene, partial sequence; internal transcribed spacer 1 and 5.8S ribosomal RNA gene, complete sequence; and internal transcribed spacer 2, partial sequence
XTM2017106	gi|1104692942|gb|KU862958.1|	441	2	0	1	441	51	491	0	804	100	99.546	Heterodermia japonica voucher S4_22_HJ3 small subunit ribosomal RNA gene, partial sequence; internal transcribed spacer 1, 5.8S ribosomal RNA gene, and internal transcribed spacer 2, complete sequence; and large subunit ribosomal RNA gene, partial sequence
XTM2017106	gi|1104692941|gb|KU862957.1|	441	2	0	1	441	57	497	0	804	100	99.546	Heterodermia japonica voucher C6_21_HJ2 small subunit ribosomal RNA gene, partial sequence; internal transcribed spacer 1, 5.8S ribosomal RNA gene, and internal transcribed spacer 2, complete sequence; and large subunit ribosomal RNA gene, partial sequence
XTM2017106	gi|822581137|gb|KM397355.1|	441	2	0	1	441	5	445	0	804	100	99.546	Heterodermia japonica voucher Hur 061140 18S ribosomal RNA gene, partial sequence; internal transcribed spacer 1, 5.8S ribosomal RNA gene, and internal transcribed spacer 2, complete sequence; and 28S ribosomal RNA gene, partial sequence
XTM2017106	gi|155624198|gb|EU045432.1|	441	2	0	1	441	35	475	0	804	100	99.546	Heterodermia japonica voucher Hur 060291 18S ribosomal RNA gene, partial sequence; internal transcribed spacer 1 and 5.8S ribosomal RNA gene, complete sequence; and internal transcribed spacer 2, partial sequence
XTM2017106	gi|155624203|gb|EU045437.1|	441	2	1	1	441	35	474	0	797	100	99.32	Heterodermia propagulifera voucher Hur 041134 18S ribosomal RNA gene, partial sequence; internal transcribed spacer 1 and 5.8S ribosomal RNA gene, complete sequence; and internal transcribed spacer 2, partial sequence
XTM2017106	gi|155624197|gb|EU045431.1|	441	4	0	1	441	36	476	0	793	100	99.093	Heterodermia japonica voucher Hur 050317 18S ribosomal RNA gene, partial sequence; internal transcribed spacer 1 and 5.8S ribosomal RNA gene, complete sequence; and internal transcribed spacer 2, partial sequence
XTM2017108	gi|1104692942|gb|KU862958.1|	441	0	0	1	441	51	491	0	815	100	100	Heterodermia japonica voucher S4_22_HJ3 small subunit ribosomal RNA gene, partial sequence; internal transcribed spacer 1, 5.8S ribosomal RNA gene, and internal transcribed spacer 2, complete sequence; and large subunit ribosomal RNA gene, partial sequence
XTM2017108	gi|1104692941|gb|KU862957.1|	441	0	0	1	441	57	497	0	815	100	100	Heterodermia japonica voucher C6_21_HJ2 small subunit ribosomal RNA gene, partial sequence; internal transcribed spacer 1, 5.8S ribosomal RNA gene, and internal transcribed spacer 2, complete sequence; and large subunit ribosomal RNA gene, partial sequence
XTM2017108	gi|822581137|gb|KM397355.1|	441	0	0	1	441	5	445	0	815	100	100	Heterodermia japonica voucher Hur 061140 18S ribosomal RNA gene, partial sequence; internal transcribed spacer 1, 5.8S ribosomal RNA gene, and internal transcribed spacer 2, complete sequence; and 28S ribosomal RNA gene, partial sequence
XTM2017108	gi|155624198|gb|EU045432.1|	441	0	0	1	441	35	475	0	815	100	100	Heterodermia japonica voucher Hur 060291 18S ribosomal RNA gene, partial sequence; internal transcribed spacer 1 and 5.8S ribosomal RNA gene, complete sequence; and internal transcribed spacer 2, partial sequence
XTM2017108	gi|155624197|gb|EU045431.1|	441	2	0	1	441	36	476	0	804	100	99.546	Heterodermia japonica voucher Hur 050317 18S ribosomal RNA gene, partial sequence; internal transcribed spacer 1 and 5.8S ribosomal RNA gene, complete sequence; and internal transcribed spacer 2, partial sequence
XTM2017108	gi|155624203|gb|EU045437.1|	441	4	1	1	441	35	474	0	785	100	98.866	Heterodermia propagulifera voucher Hur 041134 18S ribosomal RNA gene, partial sequence; internal transcribed spacer 1 and 5.8S ribosomal RNA gene, complete sequence; and internal transcribed spacer 2, partial sequence
XTM2017109	gi|1104692942|gb|KU862958.1|	441	0	0	1	441	51	491	0	815	100	100	Heterodermia japonica voucher S4_22_HJ3 small subunit ribosomal RNA gene, partial sequence; internal transcribed spacer 1, 5.8S ribosomal RNA gene, and internal transcribed spacer 2, complete sequence; and large subunit ribosomal RNA gene, partial sequence
XTM2017109	gi|1104692941|gb|KU862957.1|	441	0	0	1	441	57	497	0	815	100	100	Heterodermia japonica voucher C6_21_HJ2 small subunit ribosomal RNA gene, partial sequence; internal transcribed spacer 1, 5.8S ribosomal RNA gene, and internal transcribed spacer 2, complete sequence; and large subunit ribosomal RNA gene, partial sequence
XTM2017109	gi|822581137|gb|KM397355.1|	441	0	0	1	441	5	445	0	815	100	100	Heterodermia japonica voucher Hur 061140 18S ribosomal RNA gene, partial sequence; internal transcribed spacer 1, 5.8S ribosomal RNA gene, and internal transcribed spacer 2, complete sequence; and 28S ribosomal RNA gene, partial sequence
XTM2017109	gi|155624198|gb|EU045432.1|	441	0	0	1	441	35	475	0	815	100	100	Heterodermia japonica voucher Hur 060291 18S ribosomal RNA gene, partial sequence; internal transcribed spacer 1 and 5.8S ribosomal RNA gene, complete sequence; and internal transcribed spacer 2, partial sequence
XTM2017109	gi|155624197|gb|EU045431.1|	441	2	0	1	441	36	476	0	804	100	99.546	Heterodermia japonica voucher Hur 050317 18S ribosomal RNA gene, partial sequence; internal transcribed spacer 1 and 5.8S ribosomal RNA gene, complete sequence; and internal transcribed spacer 2, partial sequence
XTM2017109	gi|155624203|gb|EU045437.1|	441	4	1	1	441	35	474	0	785	100	98.866	Heterodermia propagulifera voucher Hur 041134 18S ribosomal RNA gene, partial sequence; internal transcribed spacer 1 and 5.8S ribosomal RNA gene, complete sequence; and internal transcribed spacer 2, partial sequence
XTM2017110	gi|1104692942|gb|KU862958.1|	441	1	0	1	441	51	491	0	809	100	99.773	Heterodermia japonica voucher S4_22_HJ3 small subunit ribosomal RNA gene, partial sequence; internal transcribed spacer 1, 5.8S ribosomal RNA gene, and internal transcribed spacer 2, complete sequence; and large subunit ribosomal RNA gene, partial sequence
XTM2017110	gi|1104692941|gb|KU862957.1|	441	1	0	1	441	57	497	0	809	100	99.773	Heterodermia japonica voucher C6_21_HJ2 small subunit ribosomal RNA gene, partial sequence; internal transcribed spacer 1, 5.8S ribosomal RNA gene, and internal transcribed spacer 2, complete sequence; and large subunit ribosomal RNA gene, partial sequence
XTM2017110	gi|822581137|gb|KM397355.1|	441	1	0	1	441	5	445	0	809	100	99.773	Heterodermia japonica voucher Hur 061140 18S ribosomal RNA gene, partial sequence; internal transcribed spacer 1, 5.8S ribosomal RNA gene, and internal transcribed spacer 2, complete sequence; and 28S ribosomal RNA gene, partial sequence
XTM2017110	gi|155624198|gb|EU045432.1|	441	1	0	1	441	35	475	0	809	100	99.773	Heterodermia japonica voucher Hur 060291 18S ribosomal RNA gene, partial sequence; internal transcribed spacer 1 and 5.8S ribosomal RNA gene, complete sequence; and internal transcribed spacer 2, partial sequence
XTM2017110	gi|155624197|gb|EU045431.1|	441	3	0	1	441	36	476	0	798	100	99.32	Heterodermia japonica voucher Hur 050317 18S ribosomal RNA gene, partial sequence; internal transcribed spacer 1 and 5.8S ribosomal RNA gene, complete sequence; and internal transcribed spacer 2, partial sequence
XTM2017110	gi|155624203|gb|EU045437.1|	441	5	1	1	441	35	474	0	780	100	98.639	Heterodermia propagulifera voucher Hur 041134 18S ribosomal RNA gene, partial sequence; internal transcribed spacer 1 and 5.8S ribosomal RNA gene, complete sequence; and internal transcribed spacer 2, partial sequence
XTM2017112	KU862958.1	441	21	1	1	440	51	491	0	691	100	95.011	Heterodermia japonica voucher S4_22_HJ3 small subunit ribosomal RNA gene, partial sequence; internal transcribed spacer 1, 5.8S ribosomal RNA gene, and internal transcribed spacer 2, complete sequence; and large subunit ribosomal RNA gene, partial sequence
XTM2017112	KU862957.1	441	21	1	1	440	57	497	0	691	100	95.011	Heterodermia japonica voucher C6_21_HJ2 small subunit ribosomal RNA gene, partial sequence; internal transcribed spacer 1, 5.8S ribosomal RNA gene, and internal transcribed spacer 2, complete sequence; and large subunit ribosomal RNA gene, partial sequence
XTM2017112	KM397355.1	441	21	1	1	440	5	445	0	691	100	95.011	Heterodermia japonica voucher Hur 061140 18S ribosomal RNA gene, partial sequence; internal transcribed spacer 1, 5.8S ribosomal RNA gene, and internal transcribed spacer 2, complete sequence; and 28S ribosomal RNA gene, partial sequence
XTM2017112	EU045432.1	441	21	1	1	440	35	475	0	691	100	95.011	Heterodermia japonica voucher Hur 060291 18S ribosomal RNA gene, partial sequence; internal transcribed spacer 1 and 5.8S ribosomal RNA gene, complete sequence; and internal transcribed spacer 2, partial sequence
XTM2017112	EU045431.1	441	21	1	1	440	36	476	0	691	100	95.011	Heterodermia japonica voucher Hur 050317 18S ribosomal RNA gene, partial sequence; internal transcribed spacer 1 and 5.8S ribosomal RNA gene, complete sequence; and internal transcribed spacer 2, partial sequence
XTM2017112	EU045437.1	441	25	2	1	440	35	474	0	664	100	93.878	Heterodermia propagulifera voucher Hur 041134 18S ribosomal RNA gene, partial sequence; internal transcribed spacer 1 and 5.8S ribosomal RNA gene, complete sequence; and internal transcribed spacer 2, partial sequence
YT2017019	gi|1104692942|gb|KU862958.1|	441	0	0	1	441	51	491	0	815	100	100	Heterodermia japonica voucher S4_22_HJ3 small subunit ribosomal RNA gene, partial sequence; internal transcribed spacer 1, 5.8S ribosomal RNA gene, and internal transcribed spacer 2, complete sequence; and large subunit ribosomal RNA gene, partial sequence
YT2017019	gi|1104692941|gb|KU862957.1|	441	0	0	1	441	57	497	0	815	100	100	Heterodermia japonica voucher C6_21_HJ2 small subunit ribosomal RNA gene, partial sequence; internal transcribed spacer 1, 5.8S ribosomal RNA gene, and internal transcribed spacer 2, complete sequence; and large subunit ribosomal RNA gene, partial sequence
YT2017019	gi|822581137|gb|KM397355.1|	441	0	0	1	441	5	445	0	815	100	100	Heterodermia japonica voucher Hur 061140 18S ribosomal RNA gene, partial sequence; internal transcribed spacer 1, 5.8S ribosomal RNA gene, and internal transcribed spacer 2, complete sequence; and 28S ribosomal RNA gene, partial sequence
YT2017019	gi|155624198|gb|EU045432.1|	441	0	0	1	441	35	475	0	815	100	100	Heterodermia japonica voucher Hur 060291 18S ribosomal RNA gene, partial sequence; internal transcribed spacer 1 and 5.8S ribosomal RNA gene, complete sequence; and internal transcribed spacer 2, partial sequence
YT2017019	gi|155624197|gb|EU045431.1|	441	2	0	1	441	36	476	0	804	100	99.546	Heterodermia japonica voucher Hur 050317 18S ribosomal RNA gene, partial sequence; internal transcribed spacer 1 and 5.8S ribosomal RNA gene, complete sequence; and internal transcribed spacer 2, partial sequence
YT2017019	gi|155624203|gb|EU045437.1|	441	4	1	1	441	35	474	0	785	100	98.866	Heterodermia propagulifera voucher Hur 041134 18S ribosomal RNA gene, partial sequence; internal transcribed spacer 1 and 5.8S ribosomal RNA gene, complete sequence; and internal transcribed spacer 2, partial sequence
YT2017026	gi|1104692942|gb|KU862958.1|	441	3	0	1	441	51	491	0	798	100	99.32	Heterodermia japonica voucher S4_22_HJ3 small subunit ribosomal RNA gene, partial sequence; internal transcribed spacer 1, 5.8S ribosomal RNA gene, and internal transcribed spacer 2, complete sequence; and large subunit ribosomal RNA gene, partial sequence
YT2017026	gi|1104692941|gb|KU862957.1|	441	3	0	1	441	57	497	0	798	100	99.32	Heterodermia japonica voucher C6_21_HJ2 small subunit ribosomal RNA gene, partial sequence; internal transcribed spacer 1, 5.8S ribosomal RNA gene, and internal transcribed spacer 2, complete sequence; and large subunit ribosomal RNA gene, partial sequence
YT2017026	gi|822581137|gb|KM397355.1|	441	3	0	1	441	5	445	0	798	100	99.32	Heterodermia japonica voucher Hur 061140 18S ribosomal RNA gene, partial sequence; internal transcribed spacer 1, 5.8S ribosomal RNA gene, and internal transcribed spacer 2, complete sequence; and 28S ribosomal RNA gene, partial sequence
YT2017026	gi|155624198|gb|EU045432.1|	441	3	0	1	441	35	475	0	798	100	99.32	Heterodermia japonica voucher Hur 060291 18S ribosomal RNA gene, partial sequence; internal transcribed spacer 1 and 5.8S ribosomal RNA gene, complete sequence; and internal transcribed spacer 2, partial sequence
YT2017026	gi|155624203|gb|EU045437.1|	441	3	1	1	441	35	474	0	791	100	99.093	Heterodermia propagulifera voucher Hur 041134 18S ribosomal RNA gene, partial sequence; internal transcribed spacer 1 and 5.8S ribosomal RNA gene, complete sequence; and internal transcribed spacer 2, partial sequence
YT2017026	gi|155624197|gb|EU045431.1|	441	5	0	1	441	36	476	0	787	100	98.866	Heterodermia japonica voucher Hur 050317 18S ribosomal RNA gene, partial sequence; internal transcribed spacer 1 and 5.8S ribosomal RNA gene, complete sequence; and internal transcribed spacer 2, partial sequence
YT2017087	gi|1104692942|gb|KU862958.1|	441	3	0	1	441	51	491	0	798	100	99.32	Heterodermia japonica voucher S4_22_HJ3 small subunit ribosomal RNA gene, partial sequence; internal transcribed spacer 1, 5.8S ribosomal RNA gene, and internal transcribed spacer 2, complete sequence; and large subunit ribosomal RNA gene, partial sequence
YT2017087	gi|1104692941|gb|KU862957.1|	441	3	0	1	441	57	497	0	798	100	99.32	Heterodermia japonica voucher C6_21_HJ2 small subunit ribosomal RNA gene, partial sequence; internal transcribed spacer 1, 5.8S ribosomal RNA gene, and internal transcribed spacer 2, complete sequence; and large subunit ribosomal RNA gene, partial sequence
YT2017087	gi|822581137|gb|KM397355.1|	441	3	0	1	441	5	445	0	798	100	99.32	Heterodermia japonica voucher Hur 061140 18S ribosomal RNA gene, partial sequence; internal transcribed spacer 1, 5.8S ribosomal RNA gene, and internal transcribed spacer 2, complete sequence; and 28S ribosomal RNA gene, partial sequence
YT2017087	gi|155624198|gb|EU045432.1|	441	3	0	1	441	35	475	0	798	100	99.32	Heterodermia japonica voucher Hur 060291 18S ribosomal RNA gene, partial sequence; internal transcribed spacer 1 and 5.8S ribosomal RNA gene, complete sequence; and internal transcribed spacer 2, partial sequence
YT2017087	gi|155624203|gb|EU045437.1|	441	3	1	1	441	35	474	0	791	100	99.093	Heterodermia propagulifera voucher Hur 041134 18S ribosomal RNA gene, partial sequence; internal transcribed spacer 1 and 5.8S ribosomal RNA gene, complete sequence; and internal transcribed spacer 2, partial sequence
YT2017087	gi|155624197|gb|EU045431.1|	441	5	0	1	441	36	476	0	787	100	98.866	Heterodermia japonica voucher Hur 050317 18S ribosomal RNA gene, partial sequence; internal transcribed spacer 1 and 5.8S ribosomal RNA gene, complete sequence; and internal transcribed spacer 2, partial sequence
Heterodermia speciosa (1 strain)
QJ3_4	OP315024.1	564	20	14	15	576	4	551	0	815	97	93.262	Heterodermia diademata voucher NBRI_55343 small subunit ribosomal RNA gene, partial sequence; internal transcribed spacer 1, 5.8S ribosomal RNA gene, and internal transcribed spacer 2, complete sequence; and large subunit ribosomal RNA gene, partial sequence
QJ3_4	MK812697.1	508	19	3	45	552	1	505	0	813	87	95.669	Heterodermia speciosa voucher O-L-176831 internal transcribed spacer 1, partial sequence; 5.8S ribosomal RNA gene and internal transcribed spacer 2, complete sequence; and large subunit ribosomal RNA gene, partial sequence
QJ3_4	MK812549.1	508	19	3	45	552	1	505	0	813	87	95.669	Heterodermia speciosa voucher O-L-176840 internal transcribed spacer 1, partial sequence; 5.8S ribosomal RNA gene and internal transcribed spacer 2, complete sequence; and large subunit ribosomal RNA gene, partial sequence
QJ3_4	MK812504.1	508	19	3	45	552	1	505	0	813	87	95.669	Heterodermia speciosa voucher O-L-176827 internal transcribed spacer 1, partial sequence; 5.8S ribosomal RNA gene and internal transcribed spacer 2, complete sequence; and large subunit ribosomal RNA gene, partial sequence
QJ3_4	MK812055.1	508	19	3	45	552	1	505	0	813	87	95.669	Heterodermia speciosa voucher O-L-176833 internal transcribed spacer 1, partial sequence; 5.8S ribosomal RNA gene and internal transcribed spacer 2, complete sequence; and large subunit ribosomal RNA gene, partial sequence
QJ3_4	MK811755.1	508	19	3	45	552	1	505	0	813	87	95.669	Heterodermia speciosa voucher O-L-176824 internal transcribed spacer 1, partial sequence; 5.8S ribosomal RNA gene and internal transcribed spacer 2, complete sequence; and large subunit ribosomal RNA gene, partial sequence
QJ3_4	MK812537.1	508	21	3	45	552	1	505	0	802	87	95.276	Heterodermia speciosa voucher O-L-176666 internal transcribed spacer 1, partial sequence; 5.8S ribosomal RNA gene and internal transcribed spacer 2, complete sequence; and large subunit ribosomal RNA gene, partial sequence
QJ3_4	MK812396.1	508	21	3	45	552	1	505	0	802	87	95.276	Heterodermia speciosa voucher O-L-186983 internal transcribed spacer 1, partial sequence; 5.8S ribosomal RNA gene and internal transcribed spacer 2, complete sequence; and large subunit ribosomal RNA gene, partial sequence
QJ3_4	OQ717404.1	502	19	3	51	552	1	499	0	802	86	95.618	Heterodermia speciosa voucher Herb. Berger35933 internal transcribed spacer 1, partial sequence; 5.8S ribosomal RNA gene and internal transcribed spacer 2, complete sequence; and large subunit ribosomal RNA gene, partial sequence
QJ3_4	OK577898.1	577	26	15	1	576	4	562	0	798	99	92.201	Heterodermia diademata isolate NEM-4L small subunit ribosomal RNA gene, partial sequence; internal transcribed spacer 1, 5.8S ribosomal RNA gene, and internal transcribed spacer 2, complete sequence; and large subunit ribosomal RNA gene, partial sequence
Physcia dubia (1 strain)
NJ2018033	gi|43349742|gb|AY498689.1|	764	14	1	48	810	1	764	0	1327	92	98.037	Physcia stellaris 18S ribosomal RNA gene, partial sequence; internal transcribed spacer 1, 5.8S ribosomal RNA gene, and internal transcribed spacer 2, complete sequence; and 28S ribosomal RNA gene, partial sequence
NJ2018033		733	10	3	13	743	24	755	0	1279	88	98.226	Physcia dubia isolate MGH 0.025 internal transcribed spacer 1, partial sequence; 5.8S ribosomal RNA gene, complete sequence; and internal transcribed spacer 2, partial sequence
Physcia caesia (1 strain)
NJ2018032	gi|151936041|gb|DQ534476.2|	779	3	3	18	794	32	809	0	1404	98	99.23	Physcia caesia 18S ribosomal RNA gene, partial sequence; internal transcribed spacer 1, 5.8S ribosomal RNA gene, and internal transcribed spacer 2, complete sequence; and 28S ribosomal RNA gene, partial sequence
NJ2018032	gi|163257679|emb|AM901744.1|	775	10	4	18	788	186	959	0	1352	97	98.065	Uncultured ascomycete ITS region including 18S rRNA gene, ITS1, 5.8S rRNA gene, ITS2 and 28S rRNA gene, clone BF-OTU335
NJ2018032	gi|34761698|gb|AY303134.1|	759	5	4	27	782	3	759	0	1343	95	98.682	Physcia caesia strain P5 18S ribosomal RNA gene, partial sequence; internal transcribed spacer 1, 5.8S ribosomal RNA gene, internal transcribed spacer 2, and 26S ribosomal RNA gene, complete sequence
NJ2018032	gi|34761695|gb|AY303131.1|	756	6	5	27	779	3	754	0	1319	95	98.28	Physcia caesia strain P8 18S ribosomal RNA gene, partial sequence; internal transcribed spacer 1, 5.8S ribosomal RNA gene, internal transcribed spacer 2, and 26S ribosomal RNA gene, complete sequence
NJ2018032	gi|13272235|gb|AF224388.1|	726	4	2	23	745	1	726	0	1303	91	99.036	Physcia caesia voucher Tehler 7886 18S ribosomal RNA gene, partial sequence; and internal transcribed spacer 1, 5.8S ribosomal RNA gene, and internal transcribed spacer 2, complete sequence
NJ2018032	gi|13272269|gb|AF224438.1|	731	1	5	18	745	2	728	0	1301	91	98.906	Physcia caesia voucher Nordin 3847 18S ribosomal RNA gene, partial sequence; and internal transcribed spacer 1, 5.8S ribosomal RNA gene, and internal transcribed spacer 2, complete sequence
NJ2018032	gi|13272234|gb|AF224387.1|	727	5	2	22	745	1	727	0	1301	91	98.9	Physcia caesia voucher Tehler 7887 18S ribosomal RNA gene, partial sequence; and internal transcribed spacer 1, 5.8S ribosomal RNA gene, and internal transcribed spacer 2, complete sequence
NJ2018032	gi|9623167|gb|AF224389.1|	726	5	2	23	745	1	726	0	1299	91	98.898	Physcia caesia 18S ribosomal RNA gene, internal transcribed spacer 1, 5.8S ribosomal RNA gene, and internal transcribed spacer 2, complete sequence
NJ2018032	gi|13272268|gb|AF224437.1|	734	2	5	18	745	2	733	0	1295	91	98.638	Physcia caesia voucher Hermansson 3472a 18S ribosomal RNA gene, partial sequence; and internal transcribed spacer 1, 5.8S ribosomal RNA gene, and internal transcribed spacer 2, complete sequence
NJ2018032	gi|13272266|gb|AF224435.1|	730	3	5	18	741	2	729	0	1282	91	98.493	Physcia caesia voucher Moberg 10810 18S ribosomal RNA gene, partial sequence; and internal transcribed spacer 1, 5.8S ribosomal RNA gene, and internal transcribed spacer 2, complete sequence
Diplotomma venustum (23 strains)
2_6_4	gi|28372422|gb|AF352320.1|	474	1	0	41	514	1	474	0	872	76	99.789	Diplotomma venustum specimen-voucher 13749 BA small subunit ribosomal RNA gene, partial sequence; internal transcribed spacer 1 and 5.8S ribosomal RNA gene, complete sequence; and internal transcribed spacer 2, partial sequence
3_6_1	gi|28372422|gb|AF352320.1|	472	1	2	43	513	4	474	0	856	76	99.364	Diplotomma venustum specimen-voucher 13749 BA small subunit ribosomal RNA gene, partial sequence; internal transcribed spacer 1 and 5.8S ribosomal RNA gene, complete sequence; and internal transcribed spacer 2, partial sequence
9_6_3	gi|28372422|gb|AF352320.1|	474	1	0	22	495	1	474	0	872	79	99.789	Diplotomma venustum specimen-voucher 13749 BA small subunit ribosomal RNA gene, partial sequence; internal transcribed spacer 1 and 5.8S ribosomal RNA gene, complete sequence; and internal transcribed spacer 2, partial sequence
SPT11013	gi|2040752733|gb|MZ224661.1|	769	10	3	20	788	44	809	0	1345	98	98.309	Buellia venusta voucher 18-58615(KUN) small subunit ribosomal RNA gene, partial sequence; internal transcribed spacer 1, 5.8S ribosomal RNA gene, and internal transcribed spacer 2, complete sequence; and large subunit ribosomal RNA gene, partial sequence
SPT11013	gi|2040752732|gb|MZ224660.1|	769	10	3	20	788	43	808	0	1345	98	98.309	Buellia venusta voucher 18-58736(KUN) small subunit ribosomal RNA gene, partial sequence; internal transcribed spacer 1, 5.8S ribosomal RNA gene, and internal transcribed spacer 2, complete sequence; and large subunit ribosomal RNA gene, partial sequence
SPT11015	gi|2040752733|gb|MZ224661.1|	805	2	1	17	820	10	814	0	1469	97	99.627	Buellia venusta voucher 18-58615(KUN) small subunit ribosomal RNA gene, partial sequence; internal transcribed spacer 1, 5.8S ribosomal RNA gene, and internal transcribed spacer 2, complete sequence; and large subunit ribosomal RNA gene, partial sequence
SPT11015	gi|2040752732|gb|MZ224660.1|	805	2	1	17	820	9	813	0	1469	97	99.627	Buellia venusta voucher 18-58736(KUN) small subunit ribosomal RNA gene, partial sequence; internal transcribed spacer 1, 5.8S ribosomal RNA gene, and internal transcribed spacer 2, complete sequence; and large subunit ribosomal RNA gene, partial sequence
1_6_1	OL467350.1	748	48	9	62	807	93	830	0	1038	91	91.979	Diplotomma venustum isolate BL287 small subunit ribosomal RNA gene, partial sequence; internal transcribed spacer 1, 5.8S ribosomal RNA gene, and internal transcribed spacer 2, complete sequence; and large subunit ribosomal RNA gene, partial sequence
1_6_1	OL467349.1	751	48	12	62	807	95	835	0	1024	91	91.611	Diplotomma venustum isolate BL286 small subunit ribosomal RNA gene, partial sequence; internal transcribed spacer 1, 5.8S ribosomal RNA gene, and internal transcribed spacer 2, complete sequence; and large subunit ribosomal RNA gene, partial sequence
1_6_1	MZ224658.1	750	50	11	62	807	94	831	0	1005	91	91.2	Diplotomma alboatrum voucher 18-60448(KUN) small subunit ribosomal RNA gene, partial sequence; internal transcribed spacer 1, 5.8S ribosomal RNA gene, and internal transcribed spacer 2, complete sequence; and large subunit ribosomal RNA gene, partial sequence
1_6_1	MZ159736.1	744	53	12	67	806	75	805	0	970	91	90.591	Diplotomma alboatrum voucher K(M):253385 small subunit ribosomal RNA gene, partial sequence; internal transcribed spacer 1, 5.8S ribosomal RNA gene, and internal transcribed spacer 2, complete sequence; and large subunit ribosomal RNA gene, partial sequence
1_6_2	OL467350.1	817	59	15	3	814	34	835	0	1053	99	90.33	Diplotomma venustum isolate BL287 small subunit ribosomal RNA gene, partial sequence; internal transcribed spacer 1, 5.8S ribosomal RNA gene, and internal transcribed spacer 2, complete sequence; and large subunit ribosomal RNA gene, partial sequence
1_6_2	OL467349.1	756	47	12	64	814	95	840	0	1038	92	91.799	Diplotomma venustum isolate BL286 small subunit ribosomal RNA gene, partial sequence; internal transcribed spacer 1, 5.8S ribosomal RNA gene, and internal transcribed spacer 2, complete sequence; and large subunit ribosomal RNA gene, partial sequence
1_6_2	MZ224658.1	755	51	11	64	814	94	836	0	1009	92	91.126	Diplotomma alboatrum voucher 18-60448(KUN) small subunit ribosomal RNA gene, partial sequence; internal transcribed spacer 1, 5.8S ribosomal RNA gene, and internal transcribed spacer 2, complete sequence; and large subunit ribosomal RNA gene, partial sequence
1_6_2	MZ159736.1	744	54	12	69	808	75	805	0	965	90	90.457	Diplotomma alboatrum voucher K(M):253385 small subunit ribosomal RNA gene, partial sequence; internal transcribed spacer 1, 5.8S ribosomal RNA gene, and internal transcribed spacer 2, complete sequence; and large subunit ribosomal RNA gene, partial sequence
1_6_5	OL467350.1	754	47	11	72	822	93	835	0	1042	91	91.91	Diplotomma venustum isolate BL287 small subunit ribosomal RNA gene, partial sequence; internal transcribed spacer 1, 5.8S ribosomal RNA gene, and internal transcribed spacer 2, complete sequence; and large subunit ribosomal RNA gene, partial sequence
1_6_5	OL467349.1	757	47	14	72	822	95	840	0	1027	91	91.546	Diplotomma venustum isolate BL286 small subunit ribosomal RNA gene, partial sequence; internal transcribed spacer 1, 5.8S ribosomal RNA gene, and internal transcribed spacer 2, complete sequence; and large subunit ribosomal RNA gene, partial sequence
1_6_5	MZ224658.1	756	51	13	72	822	94	836	0	998	91	90.873	Diplotomma alboatrum voucher 18-60448(KUN) small subunit ribosomal RNA gene, partial sequence; internal transcribed spacer 1, 5.8S ribosomal RNA gene, and internal transcribed spacer 2, complete sequence; and large subunit ribosomal RNA gene, partial sequence
1_6_5	MZ159736.1	745	54	13	77	817	75	805	0	961	90	90.336	Diplotomma alboatrum voucher K(M):253385 small subunit ribosomal RNA gene, partial sequence; internal transcribed spacer 1, 5.8S ribosomal RNA gene, and internal transcribed spacer 2, complete sequence; and large subunit ribosomal RNA gene, partial sequence
1_6_6	OL467350.1	849	59	18	3	845	21	852	0	1092	99	90.342	Diplotomma venustum isolate BL287 small subunit ribosomal RNA gene, partial sequence; internal transcribed spacer 1, 5.8S ribosomal RNA gene, and internal transcribed spacer 2, complete sequence; and large subunit ribosomal RNA gene, partial sequence
1_6_6	OL467349.1	851	62	21	3	844	22	855	0	1061	99	89.659	Diplotomma venustum isolate BL286 small subunit ribosomal RNA gene, partial sequence; internal transcribed spacer 1, 5.8S ribosomal RNA gene, and internal transcribed spacer 2, complete sequence; and large subunit ribosomal RNA gene, partial sequence
1_6_6	MZ224658.1	848	69	17	3	844	23	852	0	1029	99	89.033	Diplotomma alboatrum voucher 18-60448(KUN) small subunit ribosomal RNA gene, partial sequence; internal transcribed spacer 1, 5.8S ribosomal RNA gene, and internal transcribed spacer 2, complete sequence; and large subunit ribosomal RNA gene, partial sequence
1_6_6	OQ717832.1	829	62	22	5	822	1	809	0	987	96	88.782	Diplotomma alboatrum voucher PRA-Vondrak25428 small subunit ribosomal RNA gene, partial sequence; internal transcribed spacer 1, 5.8S ribosomal RNA gene, and internal transcribed spacer 2, complete sequence; and large subunit ribosomal RNA gene, partial sequence
1_6_6	MZ159736.1	826	68	20	4	822	1	805	0	968	96	88.378	Diplotomma alboatrum voucher K(M):253385 small subunit ribosomal RNA gene, partial sequence; internal transcribed spacer 1, 5.8S ribosomal RNA gene, and internal transcribed spacer 2, complete sequence; and large subunit ribosomal RNA gene, partial sequence
2_6_1	OL467350.1	748	47	10	75	820	93	829	0	1037	90	91.979	Diplotomma venustum isolate BL287 small subunit ribosomal RNA gene, partial sequence; internal transcribed spacer 1, 5.8S ribosomal RNA gene, and internal transcribed spacer 2, complete sequence; and large subunit ribosomal RNA gene, partial sequence
2_6_1	OL467349.1	751	47	13	75	820	95	834	0	1024	90	91.611	Diplotomma venustum isolate BL286 small subunit ribosomal RNA gene, partial sequence; internal transcribed spacer 1, 5.8S ribosomal RNA gene, and internal transcribed spacer 2, complete sequence; and large subunit ribosomal RNA gene, partial sequence
2_6_1	MZ224658.1	750	51	12	75	820	94	830	0	992	90	90.933	Diplotomma alboatrum voucher 18-60448(KUN) small subunit ribosomal RNA gene, partial sequence; internal transcribed spacer 1, 5.8S ribosomal RNA gene, and internal transcribed spacer 2, complete sequence; and large subunit ribosomal RNA gene, partial sequence
2_6_1	OQ717832.1	817	62	21	15	820	12	809	0	972	98	88.739	Diplotomma alboatrum voucher PRA-Vondrak25428 small subunit ribosomal RNA gene, partial sequence; internal transcribed spacer 1, 5.8S ribosomal RNA gene, and internal transcribed spacer 2, complete sequence; and large subunit ribosomal RNA gene, partial sequence
2_6_1	MZ159736.1	745	54	13	80	820	75	805	0	961	90	90.336	Diplotomma alboatrum voucher K(M):253385 small subunit ribosomal RNA gene, partial sequence; internal transcribed spacer 1, 5.8S ribosomal RNA gene, and internal transcribed spacer 2, complete sequence; and large subunit ribosomal RNA gene, partial sequence
2_6_2	MN103117.1	598	20	4	1	597	18	608	0	942	98	95.318	Buellia rivas-martinezii voucher 10-0160 small subunit ribosomal RNA gene, partial sequence; internal transcribed spacer 1, 5.8S ribosomal RNA gene, and internal transcribed spacer 2, complete sequence; and large subunit ribosomal RNA gene, partial sequence
2_6_2	OL467353.1	599	19	6	1	596	13	601	0	917	98	94.658	Diplotomma venustum isolate BL403 small subunit ribosomal RNA gene, partial sequence; internal transcribed spacer 1, 5.8S ribosomal RNA gene, and internal transcribed spacer 2, complete sequence; and large subunit ribosomal RNA gene, partial sequence
2_6_2	OL467350.1	586	24	3	22	607	272	847	0	885	96	94.198	Diplotomma venustum isolate BL287 small subunit ribosomal RNA gene, partial sequence; internal transcribed spacer 1, 5.8S ribosomal RNA gene, and internal transcribed spacer 2, complete sequence; and large subunit ribosomal RNA gene, partial sequence
2_6_2	MN615696.1	586	24	9	22	605	57	631	0	865	96	93.686	Buellia alboatra voucher 18-60034 (KUN) small subunit ribosomal RNA gene, partial sequence; internal transcribed spacer 1, 5.8S ribosomal RNA gene, and internal transcribed spacer 2, complete sequence; and large subunit ribosomal RNA gene, partial sequence
2_6_2	OL467349.1	588	23	8	22	605	274	850	0	861	96	93.537	Diplotomma venustum isolate BL286 small subunit ribosomal RNA gene, partial sequence; internal transcribed spacer 1, 5.8S ribosomal RNA gene, and internal transcribed spacer 2, complete sequence; and large subunit ribosomal RNA gene, partial sequence
2_6_2	MZ224658.1	588	25	10	22	607	273	848	0	857	96	93.367	Diplotomma alboatrum voucher 18-60448(KUN) small subunit ribosomal RNA gene, partial sequence; internal transcribed spacer 1, 5.8S ribosomal RNA gene, and internal transcribed spacer 2, complete sequence; and large subunit ribosomal RNA gene, partial sequence
2_6_2	OM265222.1	559	19	4	43	600	1	549	0	856	91	94.633	Diplotomma hedinii voucher 20111465 internal transcribed spacer 1, partial sequence; 5.8S ribosomal RNA gene and internal transcribed spacer 2, complete sequence; and large subunit ribosomal RNA gene, partial sequence
2_6_2	MN615695.1	587	26	10	22	605	57	632	0	850	96	93.186	Buellia alboatra voucher 18-60035 (KUN) small subunit ribosomal RNA gene, partial sequence; internal transcribed spacer 1, 5.8S ribosomal RNA gene, and internal transcribed spacer 2, complete sequence; and large subunit ribosomal RNA gene, partial sequence
2_6_2	OQ717832.1	572	22	10	22	589	249	809	0	837	93	93.531	Diplotomma alboatrum voucher PRA-Vondrak25428 small subunit ribosomal RNA gene, partial sequence; internal transcribed spacer 1, 5.8S ribosomal RNA gene, and internal transcribed spacer 2, complete sequence; and large subunit ribosomal RNA gene, partial sequence
2_6_2	AF101286.1	558	23	6	38	595	1	546	0	826	91	93.728	Buellia rivas-martinezii 18S ribosomal RNA gene, partial sequence; internal transcribed spacer 1, 5.8S ribosomal RNA gene and internal transcribed spacer 2, complete sequence; and 28S ribosomal RNA gene, partial sequence
2_6_2	OM265223.1	557	26	5	43	597	1	547	0	808	91	93.178	Diplotomma hedinii voucher 20071695 internal transcribed spacer 1, partial sequence; 5.8S ribosomal RNA gene and internal transcribed spacer 2, complete sequence; and large subunit ribosomal RNA gene, partial sequence
2_6_2	MZ159736.1	569	30	6	22	589	248	805	0	808	93	92.619	Diplotomma alboatrum voucher K(M):253385 small subunit ribosomal RNA gene, partial sequence; internal transcribed spacer 1, 5.8S ribosomal RNA gene, and internal transcribed spacer 2, complete sequence; and large subunit ribosomal RNA gene, partial sequence
2_6_2	DQ812145.1	551	22	10	43	589	1	540	0	798	90	93.285	Diplotomma alboatrum voucher Nordin (UPS) internal transcribed spacer 1, partial sequence; 5.8S ribosomal RNA gene, complete sequence; and internal transcribed spacer 2, partial sequence
2_6_2	MZ224661.1	585	28	7	22	605	254	819	0	797	96	91.795	Buellia venusta voucher 18-58615(KUN) small subunit ribosomal RNA gene, partial sequence; internal transcribed spacer 1, 5.8S ribosomal RNA gene, and internal transcribed spacer 2, complete sequence; and large subunit ribosomal RNA gene, partial sequence
2_6_2	MZ224660.1	580	28	7	22	600	253	813	0	787	95	91.724	Buellia venusta voucher 18-58736(KUN) small subunit ribosomal RNA gene, partial sequence; internal transcribed spacer 1, 5.8S ribosomal RNA gene, and internal transcribed spacer 2, complete sequence; and large subunit ribosomal RNA gene, partial sequence
2_6_3	MN103117.1	599	20	5	1	597	17	608	0	937	97	95.159	Buellia rivas-martinezii voucher 10-0160 small subunit ribosomal RNA gene, partial sequence; internal transcribed spacer 1, 5.8S ribosomal RNA gene, and internal transcribed spacer 2, complete sequence; and large subunit ribosomal RNA gene, partial sequence
2_6_3	OL467353.1	600	19	7	1	596	12	601	0	913	97	94.5	Diplotomma venustum isolate BL403 small subunit ribosomal RNA gene, partial sequence; internal transcribed spacer 1, 5.8S ribosomal RNA gene, and internal transcribed spacer 2, complete sequence; and large subunit ribosomal RNA gene, partial sequence
2_6_3	OL467350.1	590	25	4	23	611	272	851	0	880	96	93.898	Diplotomma venustum isolate BL287 small subunit ribosomal RNA gene, partial sequence; internal transcribed spacer 1, 5.8S ribosomal RNA gene, and internal transcribed spacer 2, complete sequence; and large subunit ribosomal RNA gene, partial sequence
2_6_3	OL467349.1	593	25	8	23	611	274	855	0	859	96	93.255	Diplotomma venustum isolate BL286 small subunit ribosomal RNA gene, partial sequence; internal transcribed spacer 1, 5.8S ribosomal RNA gene, and internal transcribed spacer 2, complete sequence; and large subunit ribosomal RNA gene, partial sequence
2_6_3	MN615696.1	592	25	11	23	611	57	636	0	857	96	93.243	Buellia alboatra voucher 18-60034 (KUN) small subunit ribosomal RNA gene, partial sequence; internal transcribed spacer 1, 5.8S ribosomal RNA gene, and internal transcribed spacer 2, complete sequence; and large subunit ribosomal RNA gene, partial sequence
2_6_3	OM265222.1	556	19	3	43	598	1	546	0	857	90	94.784	Diplotomma hedinii voucher 20111465 internal transcribed spacer 1, partial sequence; 5.8S ribosomal RNA gene and internal transcribed spacer 2, complete sequence; and large subunit ribosomal RNA gene, partial sequence
2_6_3	MZ224658.1	591	27	9	23	611	273	852	0	857	96	93.232	Diplotomma alboatrum voucher 18-60448(KUN) small subunit ribosomal RNA gene, partial sequence; internal transcribed spacer 1, 5.8S ribosomal RNA gene, and internal transcribed spacer 2, complete sequence; and large subunit ribosomal RNA gene, partial sequence
2_6_3	MN615695.1	592	26	12	23	610	57	636	0	846	96	92.905	Buellia alboatra voucher 18-60035 (KUN) small subunit ribosomal RNA gene, partial sequence; internal transcribed spacer 1, 5.8S ribosomal RNA gene, and internal transcribed spacer 2, complete sequence; and large subunit ribosomal RNA gene, partial sequence
2_6_3	OQ717832.1	572	22	11	23	589	249	809	0	832	92	93.357	Diplotomma alboatrum voucher PRA-Vondrak25428 small subunit ribosomal RNA gene, partial sequence; internal transcribed spacer 1, 5.8S ribosomal RNA gene, and internal transcribed spacer 2, complete sequence; and large subunit ribosomal RNA gene, partial sequence
2_6_3	AF101286.1	558	23	6	38	595	1	546	0	826	91	93.728	Buellia rivas-martinezii 18S ribosomal RNA gene, partial sequence; internal transcribed spacer 1, 5.8S ribosomal RNA gene and internal transcribed spacer 2, complete sequence; and 28S ribosomal RNA gene, partial sequence
2_6_6	OL467350.1	817	60	13	2	813	31	835	0	1066	0.99	90.575	Diplotomma venustum isolate BL287 small subunit ribosomal RNA gene, partial sequence; internal transcribed spacer 1, 5.8S ribosomal RNA gene, and internal transcribed spacer 2, complete sequence; and large subunit ribosomal RNA gene, partial sequence
2_6_6	OL467349.1	820	62	15	2	813	32	840	0	1048	0.99	90.122	Diplotomma venustum isolate BL286 small subunit ribosomal RNA gene, partial sequence; internal transcribed spacer 1, 5.8S ribosomal RNA gene, and internal transcribed spacer 2, complete sequence; and large subunit ribosomal RNA gene, partial sequence
2_6_6	MZ224658.1	752	51	11	66	813	94	836	0	1022	0.92	91.489	Diplotomma alboatrum voucher 18-60448(KUN) small subunit ribosomal RNA gene, partial sequence; internal transcribed spacer 1, 5.8S ribosomal RNA gene, and internal transcribed spacer 2, complete sequence; and large subunit ribosomal RNA gene, partial sequence
2_6_6	MZ159736.1	741	54	11	71	807	75	805	0	979	0.9	90.823	Diplotomma alboatrum voucher K(M):253385 small subunit ribosomal RNA gene, partial sequence; internal transcribed spacer 1, 5.8S ribosomal RNA gene, and internal transcribed spacer 2, complete sequence; and large subunit ribosomal RNA gene, partial sequence
3_6_2	MN103117.1	611	19	5	5	614	6	608	0	965	0.96	95.417	Buellia rivas-martinezii voucher 10-0160 small subunit ribosomal RNA gene, partial sequence; internal transcribed spacer 1, 5.8S ribosomal RNA gene, and internal transcribed spacer 2, complete sequence; and large subunit ribosomal RNA gene, partial sequence
3_6_2	OL467353.1	612	18	7	5	613	1	601	0	941	0.96	94.771	Diplotomma venustum isolate BL403 small subunit ribosomal RNA gene, partial sequence; internal transcribed spacer 1, 5.8S ribosomal RNA gene, and internal transcribed spacer 2, complete sequence; and large subunit ribosomal RNA gene, partial sequence
3_6_2	OL467350.1	591	26	3	39	629	272	852	0	883	0.93	93.909	Diplotomma venustum isolate BL287 small subunit ribosomal RNA gene, partial sequence; internal transcribed spacer 1, 5.8S ribosomal RNA gene, and internal transcribed spacer 2, complete sequence; and large subunit ribosomal RNA gene, partial sequence
3_6_2	OL467349.1	593	23	7	39	628	274	855	0	878	0.93	93.761	Diplotomma venustum isolate BL286 small subunit ribosomal RNA gene, partial sequence; internal transcribed spacer 1, 5.8S ribosomal RNA gene, and internal transcribed spacer 2, complete sequence; and large subunit ribosomal RNA gene, partial sequence
3_6_2	MZ224658.1	591	26	8	39	628	273	852	0	870	0.98	93.57	Diplotomma alboatrum voucher 18-60448(KUN) small subunit ribosomal RNA gene, partial sequence; internal transcribed spacer 1, 5.8S ribosomal RNA gene, and internal transcribed spacer 2, complete sequence; and large subunit ribosomal RNA gene, partial sequence
3_6_2	MN615696.1	593	26	10	39	629	57	637	0	861	0.93	93.255	Buellia alboatra voucher 18-60034 (KUN) small subunit ribosomal RNA gene, partial sequence; internal transcribed spacer 1, 5.8S ribosomal RNA gene, and internal transcribed spacer 2, complete sequence; and large subunit ribosomal RNA gene, partial sequence
3_6_2	MN615695.1	582	24	9	39	618	57	627	0	857	0.91	93.643	Buellia alboatra voucher 18-60035 (KUN) small subunit ribosomal RNA gene, partial sequence; internal transcribed spacer 1, 5.8S ribosomal RNA gene, and internal transcribed spacer 2, complete sequence; and large subunit ribosomal RNA gene, partial sequence
3_6_2	OQ717832.1	572	21	10	39	606	249	809	0	843	0.9	93.706	Diplotomma alboatrum voucher PRA-Vondrak25428 small subunit ribosomal RNA gene, partial sequence; internal transcribed spacer 1, 5.8S ribosomal RNA gene, and internal transcribed spacer 2, complete sequence; and large subunit ribosomal RNA gene, partial sequence
3_6_2	MZ159736.1	569	29	6	39	606	248	805	0	813	0.9	92.79	Diplotomma alboatrum voucher K(M):253385 small subunit ribosomal RNA gene, partial sequence; internal transcribed spacer 1, 5.8S ribosomal RNA gene, and internal transcribed spacer 2, complete sequence; and large subunit ribosomal RNA gene, partial sequence
3_6_2	MZ224661.1	590	29	6	39	628	254	824	0	806	0.93	91.86	Buellia venusta voucher 18-58615(KUN) small subunit ribosomal RNA gene, partial sequence; internal transcribed spacer 1, 5.8S ribosomal RNA gene, and internal transcribed spacer 2, complete sequence; and large subunit ribosomal RNA gene, partial sequence
4_6_1	MN103117.1	611	19	5	7	616	6	608	0	965	0.97	95.417	Buellia rivas-martinezii voucher 10-0160 small subunit ribosomal RNA gene, partial sequence; internal transcribed spacer 1, 5.8S ribosomal RNA gene, and internal transcribed spacer 2, complete sequence; and large subunit ribosomal RNA gene, partial sequence
4_6_1	OL467353.1	612	18	7	7	615	1	601	0	941	0.97	94.771	Diplotomma venustum isolate BL403 small subunit ribosomal RNA gene, partial sequence; internal transcribed spacer 1, 5.8S ribosomal RNA gene, and internal transcribed spacer 2, complete sequence; and large subunit ribosomal RNA gene, partial sequence
4_6_1	OL467350.1	585	22	3	41	625	272	846	0	894	0.93	94.53	Diplotomma venustum isolate BL287 small subunit ribosomal RNA gene, partial sequence; internal transcribed spacer 1, 5.8S ribosomal RNA gene, and internal transcribed spacer 2, complete sequence; and large subunit ribosomal RNA gene, partial sequence
4_6_1	OL467349.1	591	24	7	41	627	274	854	0	869	0.93	93.57	Diplotomma venustum isolate BL286 small subunit ribosomal RNA gene, partial sequence; internal transcribed spacer 1, 5.8S ribosomal RNA gene, and internal transcribed spacer 2, complete sequence; and large subunit ribosomal RNA gene, partial sequence
4_6_1	MN615695.1	591	24	11	41	627	57	636	0	861	0.93	93.401	Buellia alboatra voucher 18-60035 (KUN) small subunit ribosomal RNA gene, partial sequence; internal transcribed spacer 1, 5.8S ribosomal RNA gene, and internal transcribed spacer 2, complete sequence; and large subunit ribosomal RNA gene, partial sequence
4_6_1	MZ224658.1	586	26	8	41	625	273	847	0	861	0.98	93.515	Diplotomma alboatrum voucher 18-60448(KUN) small subunit ribosomal RNA gene, partial sequence; internal transcribed spacer 1, 5.8S ribosomal RNA gene, and internal transcribed spacer 2, complete sequence; and large subunit ribosomal RNA gene, partial sequence
4_6_1	MN615696.1	590	26	10	41	627	57	635	0	856	0.93	93.22	Buellia alboatra voucher 18-60034 (KUN) small subunit ribosomal RNA gene, partial sequence; internal transcribed spacer 1, 5.8S ribosomal RNA gene, and internal transcribed spacer 2, complete sequence; and large subunit ribosomal RNA gene, partial sequence
4_6_1	OQ717832.1	572	21	10	41	608	249	809	0	843	0.9	93.706	Diplotomma alboatrum voucher PRA-Vondrak25428 small subunit ribosomal RNA gene, partial sequence; internal transcribed spacer 1, 5.8S ribosomal RNA gene, and internal transcribed spacer 2, complete sequence; and large subunit ribosomal RNA gene, partial sequence
4_6_1	MZ159736.1	569	29	6	41	608	248	805	0	813	0.9	92.794	Diplotomma alboatrum voucher K(M):253385 small subunit ribosomal RNA gene, partial sequence; internal transcribed spacer 1, 5.8S ribosomal RNA gene, and internal transcribed spacer 2, complete sequence; and large subunit ribosomal RNA gene, partial sequence
4_6_1	MZ224661.1	589	28	8	41	627	254	823	0	797	0.93	91.681	Buellia venusta voucher 18-58615(KUN) small subunit ribosomal RNA gene, partial sequence; internal transcribed spacer 1, 5.8S ribosomal RNA gene, and internal transcribed spacer 2, complete sequence; and large subunit ribosomal RNA gene, partial sequence
4_6_2	OL467350.1	672	45	9	33	702	93	754	0	915	0.95	91.518	Diplotomma venustum isolate BL287 small subunit ribosomal RNA gene, partial sequence; internal transcribed spacer 1, 5.8S ribosomal RNA gene, and internal transcribed spacer 2, complete sequence; and large subunit ribosomal RNA gene, partial sequence
4_6_2	OL467349.1	672	45	9	33	702	95	756	0	915	0.95	91.518	Diplotomma venustum isolate BL286 small subunit ribosomal RNA gene, partial sequence; internal transcribed spacer 1, 5.8S ribosomal RNA gene, and internal transcribed spacer 2, complete sequence; and large subunit ribosomal RNA gene, partial sequence
4_6_2	MN965783.1	695	48	13	6	696	8	688	0	904	0.98	90.504	Diplotomma alboatrum clone SA_Alg_035 small subunit ribosomal RNA gene, partial sequence; internal transcribed spacer 1 and 5.8S ribosomal RNA gene, complete sequence; and internal transcribed spacer 2, partial sequence
4_6_2	MZ224658.1	671	46	11	33	699	94	752	0	881	0.95	90.76	Diplotomma alboatrum voucher 18-60448(KUN) small subunit ribosomal RNA gene, partial sequence; internal transcribed spacer 1, 5.8S ribosomal RNA gene, and internal transcribed spacer 2, complete sequence; and large subunit ribosomal RNA gene, partial sequence
4_6_2	MZ159736.1	663	46	10	38	697	75	725	0	872	0.94	90.799	Diplotomma alboatrum voucher K(M):253385 small subunit ribosomal RNA gene, partial sequence; internal transcribed spacer 1, 5.8S ribosomal RNA gene, and internal transcribed spacer 2, complete sequence; and large subunit ribosomal RNA gene, partial sequence
4_6_3	OL467350.1	820	61	15	2	816	31	835	0	1050	0.99	90.122	Diplotomma venustum isolate BL287 small subunit ribosomal RNA gene, partial sequence; internal transcribed spacer 1, 5.8S ribosomal RNA gene, and internal transcribed spacer 2, complete sequence; and large subunit ribosomal RNA gene, partial sequence
4_6_3	MZ224658.1	756	52	12	65	816	94	836	0	998	0.92	90.873	Diplotomma alboatrum voucher 18-60448(KUN) small subunit ribosomal RNA gene, partial sequence; internal transcribed spacer 1, 5.8S ribosomal RNA gene, and internal transcribed spacer 2, complete sequence; and large subunit ribosomal RNA gene, partial sequence
4_6_3	MZ159736.1	745	54	12	70	810	75	805	0	961	0.9	90.336	Diplotomma alboatrum voucher K(M):253385 small subunit ribosomal RNA gene, partial sequence; internal transcribed spacer 1, 5.8S ribosomal RNA gene, and internal transcribed spacer 2, complete sequence; and large subunit ribosomal RNA gene, partial sequence
4_6_4	OL467350.1	756	47	10	66	819	93	837	0	1051	0.91	92.063	Diplotomma venustum isolate BL287 small subunit ribosomal RNA gene, partial sequence; internal transcribed spacer 1, 5.8S ribosomal RNA gene, and internal transcribed spacer 2, complete sequence; and large subunit ribosomal RNA gene, partial sequence
4_6_4	OL467349.1	759	47	11	66	820	95	843	0	1051	0.91	91.963	Diplotomma venustum isolate BL286 small subunit ribosomal RNA gene, partial sequence; internal transcribed spacer 1, 5.8S ribosomal RNA gene, and internal transcribed spacer 2, complete sequence; and large subunit ribosomal RNA gene, partial sequence
4_6_4	MZ224658.1	759	51	12	66	820	94	839	0	1009	0.91	91.041	Diplotomma alboatrum voucher 18-60448(KUN) small subunit ribosomal RNA gene, partial sequence; internal transcribed spacer 1, 5.8S ribosomal RNA gene, and internal transcribed spacer 2, complete sequence; and large subunit ribosomal RNA gene, partial sequence
4_6_4	MZ159736.1	745	54	12	71	811	75	805	0	961	0.9	90.336	Diplotomma alboatrum voucher K(M):253385 small subunit ribosomal RNA gene, partial sequence; internal transcribed spacer 1, 5.8S ribosomal RNA gene, and internal transcribed spacer 2, complete sequence; and large subunit ribosomal RNA gene, partial sequence
4_6_5	OL467349.1	751	49	10	73	819	95	836	0	1033	0.9	91.744	Diplotomma venustum isolate BL286 small subunit ribosomal RNA gene, partial sequence; internal transcribed spacer 1, 5.8S ribosomal RNA gene, and internal transcribed spacer 2, complete sequence; and large subunit ribosomal RNA gene, partial sequence
4_6_5	MZ224658.1	751	53	11	73	819	94	832	0	992	0.9	90.812	Diplotomma alboatrum voucher 18-60448(KUN) small subunit ribosomal RNA gene, partial sequence; internal transcribed spacer 1, 5.8S ribosomal RNA gene, and internal transcribed spacer 2, complete sequence; and large subunit ribosomal RNA gene, partial sequence
4_6_5	MZ159736.1	744	56	11	78	817	75	805	0	955	0.89	90.188	Diplotomma alboatrum voucher K(M):253385 small subunit ribosomal RNA gene, partial sequence; internal transcribed spacer 1, 5.8S ribosomal RNA gene, and internal transcribed spacer 2, complete sequence; and large subunit ribosomal RNA gene, partial sequence
4_6_6	OL467350.1	828	61	16	1	821	22	835	0	1055	1	90.097	Diplotomma venustum isolate BL287 small subunit ribosomal RNA gene, partial sequence; internal transcribed spacer 1, 5.8S ribosomal RNA gene, and internal transcribed spacer 2, complete sequence; and large subunit ribosomal RNA gene, partial sequence
4_6_6	OL467349.1	755	48	11	72	821	95	840	0	1038	0.91	91.788	Diplotomma venustum isolate BL286 small subunit ribosomal RNA gene, partial sequence; internal transcribed spacer 1, 5.8S ribosomal RNA gene, and internal transcribed spacer 2, complete sequence; and large subunit ribosomal RNA gene, partial sequence
4_6_6	MZ224658.1	754	52	10	72	821	94	836	0	1007	0.91	91.114	Diplotomma alboatrum voucher 18-60448(KUN) small subunit ribosomal RNA gene, partial sequence; internal transcribed spacer 1, 5.8S ribosomal RNA gene, and internal transcribed spacer 2, complete sequence; and large subunit ribosomal RNA gene, partial sequence
4_6_6	MZ159736.1	743	55	11	77	815	75	805	0	965	0.9	90.444	Diplotomma alboatrum voucher K(M):253385 small subunit ribosomal RNA gene, partial sequence; internal transcribed spacer 1, 5.8S ribosomal RNA gene, and internal transcribed spacer 2, complete sequence; and large subunit ribosomal RNA gene, partial sequence
8_6_1	OL467350.1	751	48	8	66	814	93	834	0	1050	0.92	92.144	Diplotomma venustum isolate BL287 small subunit ribosomal RNA gene, partial sequence; internal transcribed spacer 1, 5.8S ribosomal RNA gene, and internal transcribed spacer 2, complete sequence; and large subunit ribosomal RNA gene, partial sequence
8_6_1	OL467349.1	754	48	11	66	814	95	839	0	1037	0.92	91.777	Diplotomma venustum isolate BL286 small subunit ribosomal RNA gene, partial sequence; internal transcribed spacer 1, 5.8S ribosomal RNA gene, and internal transcribed spacer 2, complete sequence; and large subunit ribosomal RNA gene, partial sequence
8_6_1	MZ224658.1	753	51	10	66	814	94	835	0	1011	0.92	91.235	Diplotomma alboatrum voucher 18-60448(KUN) small subunit ribosomal RNA gene, partial sequence; internal transcribed spacer 1, 5.8S ribosomal RNA gene, and internal transcribed spacer 2, complete sequence; and large subunit ribosomal RNA gene, partial sequence
8_6_1	MZ159736.1	748	56	11	66	809	70	805	0	968	0.91	90.374	Diplotomma alboatrum voucher K(M):253385 small subunit ribosomal RNA gene, partial sequence; internal transcribed spacer 1, 5.8S ribosomal RNA gene, and internal transcribed spacer 2, complete sequence; and large subunit ribosomal RNA gene, partial sequence
9_6_1	OL467350.1	835	59	18	4	831	21	839	0	1066	0.99	90.18	Diplotomma venustum isolate BL287 small subunit ribosomal RNA gene, partial sequence; internal transcribed spacer 1, 5.8S ribosomal RNA gene, and internal transcribed spacer 2, complete sequence; and large subunit ribosomal RNA gene, partial sequence
9_6_1	OL467349.1	833	61	19	4	827	22	839	0	1046	0.99	89.796	Diplotomma venustum isolate BL286 small subunit ribosomal RNA gene, partial sequence; internal transcribed spacer 1, 5.8S ribosomal RNA gene, and internal transcribed spacer 2, complete sequence; and large subunit ribosomal RNA gene, partial sequence
9_6_1	MZ224658.1	830	67	16	4	827	23	835	0	1013	0.99	89.157	Diplotomma alboatrum voucher 18-60448(KUN) small subunit ribosomal RNA gene, partial sequence; internal transcribed spacer 1, 5.8S ribosomal RNA gene, and internal transcribed spacer 2, complete sequence; and large subunit ribosomal RNA gene, partial sequence
9_6_1	OQ717832.1	828	63	21	6	822	1	809	0	987	0.98	88.768	Diplotomma alboatrum voucher PRA-Vondrak25428 small subunit ribosomal RNA gene, partial sequence; internal transcribed spacer 1, 5.8S ribosomal RNA gene, and internal transcribed spacer 2, complete sequence; and large subunit ribosomal RNA gene, partial sequence
9_6_1	MZ159736.1	825	69	19	5	822	1	805	0	966	0.98	88.364	Diplotomma alboatrum voucher K(M):253385 small subunit ribosomal RNA gene, partial sequence; internal transcribed spacer 1, 5.8S ribosomal RNA gene, and internal transcribed spacer 2, complete sequence; and large subunit ribosomal RNA gene, partial sequence
9_6_2	OL467350.1	824	59	15	4	822	31	839	0	1066	0.99	90.413	Diplotomma venustum isolate BL287 small subunit ribosomal RNA gene, partial sequence; internal transcribed spacer 1, 5.8S ribosomal RNA gene, and internal transcribed spacer 2, complete sequence; and large subunit ribosomal RNA gene, partial sequence
9_6_2	MZ224658.1	757	51	11	68	820	94	838	0	1013	0.91	91.149	Diplotomma alboatrum voucher 18-60448(KUN) small subunit ribosomal RNA gene, partial sequence; internal transcribed spacer 1, 5.8S ribosomal RNA gene, and internal transcribed spacer 2, complete sequence; and large subunit ribosomal RNA gene, partial sequence
9_6_2	MZ159736.1	744	54	12	73	812	75	805	0	965	0.9	90.457	Diplotomma alboatrum voucher K(M):253385 small subunit ribosomal RNA gene, partial sequence; internal transcribed spacer 1, 5.8S ribosomal RNA gene, and internal transcribed spacer 2, complete sequence; and large subunit ribosomal RNA gene, partial sequence
Psoroma fruticulosum (1 strain)
NJ2018027	gi|77955905|gb|DQ219306.1|	585	1	4	14	596	21	602	0	1042	98	98.974	Psoroma fruticulosum voucher Kim 05005 small subunit ribosomal RNA gene, partial sequence; internal transcribed spacer 1, 5.8S ribosomal RNA gene, and internal transcribed spacer 2, complete sequence; and large subunit ribosomal RNA gene, partial sequence
NJ2018027	gi|1735342702|ref|NR_164247.1|	583	1	4	16	596	1	580	0	1038	97	98.971	Psoroma antarcticum KOPRI HSG080111-09 ITS region; from TYPE material
NJ2018027	gi|1327835381|gb|KY350573.1|	583	1	4	16	596	1	580	0	1038	97	98.971	Psoroma antarcticum voucher PCH080111-05 18S ribosomal RNA gene, partial sequence; internal transcribed spacer 1, 5.8S ribosomal RNA gene, and internal transcribed spacer 2, complete sequence; and large subunit ribosomal RNA gene, partial sequence
NJ2018027	gi|1327835380|gb|KY350572.1|	583	1	4	16	596	1	580	0	1038	97	98.971	Psoroma antarcticum voucher HSG080112-09 18S ribosomal RNA gene, partial sequence; internal transcribed spacer 1, 5.8S ribosomal RNA gene, and internal transcribed spacer 2, complete sequence; and large subunit ribosomal RNA gene, partial sequence
NJ2018027	gi|1327835377|gb|KY350569.1|	583	1	4	16	596	1	580	0	1038	97	98.971	Psoroma antarcticum voucher PCH080115-02 18S ribosomal RNA gene, partial sequence; internal transcribed spacer 1, 5.8S ribosomal RNA gene, and internal transcribed spacer 2, complete sequence; and large subunit ribosomal RNA gene, partial sequence
NJ2018027	gi|1327835376|gb|KY350568.1|	583	1	4	16	596	1	580	0	1038	97	98.971	Psoroma antarcticum voucher PCH080113-44 18S ribosomal RNA gene, partial sequence; internal transcribed spacer 1, 5.8S ribosomal RNA gene, and internal transcribed spacer 2, complete sequence; and large subunit ribosomal RNA gene, partial sequence
NJ2018027	gi|1327835371|gb|KY350563.1|	583	1	4	16	596	1	580	0	1038	97	98.971	Psoroma antarcticum voucher PCH080110-22 18S ribosomal RNA gene, partial sequence; internal transcribed spacer 1, 5.8S ribosomal RNA gene, and internal transcribed spacer 2, complete sequence; and large subunit ribosomal RNA gene, partial sequence
NJ2018027	gi|444745201|gb|KC456943.1|	513	0	0	61	573	1	513	0	948	86	100	Uncultured endophytic fungus clone 457B-21 internal transcribed spacer 1, partial sequence; 5.8S ribosomal RNA gene and internal transcribed spacer 2, complete sequence; and 28S ribosomal RNA gene, partial sequence
Psoroma cinnamomeum (1 strain)
NJ2018042	gi|299151652|gb|GQ927293.1|	893	0	1	22	913	9	901	0	1642	97	99.888	Psoroma cinnamomeum voucher NK-30 (A. Elvebakk 00-829) 18S ribosomal RNA gene, partial sequence; internal transcribed spacer 1, 5.8S ribosomal RNA gene, and internal transcribed spacer 2, complete sequence; and 28S ribosomal RNA gene, partial sequence
NJ2018042	gi|915734173|gb|KP314303.1|	521	8	0	389	909	1	521	0	918	57	98.464	Psoroma cinnamomeum voucher ZT2013012P internal transcribed spacer 1, partial sequence; 5.8S ribosomal RNA gene, complete sequence; and internal transcribed spacer 2, partial sequence
NJ2018042	gi|915734340|gb|KP314470.1|	521	9	0	389	909	1	521	0	913	57	98.273	Psoroma cinnamomeum voucher ZT2013233 internal transcribed spacer 1, partial sequence; 5.8S ribosomal RNA gene, complete sequence; and internal transcribed spacer 2, partial sequence
NJ2018042	gi|915734237|gb|KP314367.1|	521	9	1	389	909	1	520	0	905	57	98.081	Psoroma cinnamomeum voucher ZT2013106 internal transcribed spacer 1, partial sequence; 5.8S ribosomal RNA gene, complete sequence; and internal transcribed spacer 2, partial sequence
Circinaria tortuosa (5 strains)
ALS2_4	gi|1693893600|gb|MN103108.1|	771	9	1	22	792	1	770	0	1382	95	98.703	Aspicilia vagans voucher 10-0008 small subunit ribosomal RNA gene, partial sequence; internal transcribed spacer 1, 5.8S ribosomal RNA gene, and internal transcribed spacer 2, complete sequence; and large subunit ribosomal RNA gene, partial sequence
ALS3_1	gi|1693893607|gb|MN103115.1|	711	1	1	75	785	1	710	0	1303	84	99.719	Aspicilia desertorum voucher 10-0067 small subunit ribosomal RNA gene, partial sequence; internal transcribed spacer 1 and 5.8S ribosomal RNA gene, complete sequence; and internal transcribed spacer 2, partial sequence
ALS3_6	gi|1693893600|gb|MN103108.1|	773	3	3	45	817	1	770	0	1395	92	99.224	Aspicilia vagans voucher 10-0008 small subunit ribosomal RNA gene, partial sequence; internal transcribed spacer 1, 5.8S ribosomal RNA gene, and internal transcribed spacer 2, complete sequence; and large subunit ribosomal RNA gene, partial sequence
ALS1_7	MN103108.1	775	36	7	58	828	1	770	0	1173	90	94.194	Aspicilia vagans voucher 10-0008 small subunit ribosomal RNA gene, partial sequence; internal transcribed spacer 1, 5.8S ribosomal RNA gene, and internal transcribed spacer 2, complete sequence; and large subunit ribosomal RNA gene, partial sequence
ALS3_2	MN103108.1	776	33	8	60	831	1	770	0	1186	90	94.459	Aspicilia vagans voucher 10-0008 small subunit ribosomal RNA gene, partial sequence; internal transcribed spacer 1, 5.8S ribosomal RNA gene, and internal transcribed spacer 2, complete sequence; and large subunit ribosomal RNA gene, partial sequence
ALS3_2	HQ389194.1	842	56	15	14	837	5	838	0	1077	96	90.261	Aspicilia vagans voucher Abbas 20081364 (H) 18S ribosomal RNA gene, partial sequence; internal transcribed spacer 1, 5.8S ribosomal RNA gene, and internal transcribed spacer 2, complete sequence; and 28S ribosomal RNA gene, partial sequence
Circinaria sp.2
ALS2_6	No result
Circinaria sp.3
ALS1_3	No result
Megaspora verrucosa (1 strain)
NJ2018074	gi|1800408432|gb|MN985321.1|	571	8	1	13	582	1	571	0	1003	94	98.424	Megaspora verrucosa isolate 53IF57 small subunit ribosomal RNA gene, partial sequence; internal transcribed spacer 1, 5.8S ribosomal RNA gene, and internal transcribed spacer 2, complete sequence; and large subunit ribosomal RNA gene, partial sequence
NJ2018074	gi|953227342|gb|KT443785.1|	555	6	3	36	587	1	554	0	966	91	98.198	Megaspora verrucosa voucher XJU 20000724 18S small subunit ribosomal RNA gene, partial sequence; internal transcribed spacer 1, 5.8S ribosomal RNA gene, and internal transcribed spacer 2, complete sequence; and 28S large subunit ribosomal RNA gene, partial sequence
NJ2018074	gi|915734199|gb|KP314329.1|	534	6	2	53	583	1	534	0	933	88	98.315	Megaspora verrucosa voucher ZT2013046 internal transcribed spacer 1, partial sequence; 5.8S ribosomal RNA gene, complete sequence; and internal transcribed spacer 2, partial sequence
NJ2018074	gi|915734233|gb|KP314363.1|	534	7	2	53	583	1	534	0	928	88	98.127	Megaspora verrucosa voucher ZT2013098 internal transcribed spacer 1, partial sequence; 5.8S ribosomal RNA gene, complete sequence; and internal transcribed spacer 2, partial sequence
NJ2018074	gi|2042729796|gb|MZ243878.1|	495	2	1	59	553	1	494	0	896	82	99.394	Megaspora verrucosa voucher Leavitt 18-549 BRY-C internal transcribed spacer 1, partial sequence; 5.8S ribosomal RNA gene, complete sequence; and internal transcribed spacer 2, partial sequence
NJ2018074	gi|2042729792|gb|MZ243874.1|	495	2	1	59	553	1	494	0	896	82	99.394	Megaspora verrucosa voucher Leavitt 18-395a BRY-C internal transcribed spacer 1, partial sequence; 5.8S ribosomal RNA gene, complete sequence; and internal transcribed spacer 2, partial sequence
NJ2018074	gi|2042729791|gb|MZ243873.1|	495	2	1	59	553	1	494	0	896	82	99.394	Megaspora verrucosa voucher Leavitt 18-391c BRY-C internal transcribed spacer 1, partial sequence; 5.8S ribosomal RNA gene, complete sequence; and internal transcribed spacer 2, partial sequence
NJ2018074	gi|2042729797|gb|MZ243879.1|	496	3	1	59	553	1	496	0	893	82	99.194	Megaspora verrucosa voucher Leavitt 18-608 BRY-C internal transcribed spacer 1, partial sequence; 5.8S ribosomal RNA gene, complete sequence; and internal transcribed spacer 2, partial sequence
NJ2018074	gi|2042729793|gb|MZ243875.1|	497	7	1	59	553	1	497	0	867	82	98.189	Megaspora verrucosa voucher Leavitt 18-424 BRY-C internal transcribed spacer 1, partial sequence; 5.8S ribosomal RNA gene, complete sequence; and internal transcribed spacer 2, partial sequence
Lecanora semisterilis (7 strains)
ALS3_7	gi|1610204023|gb|MK778041.1|	611	0	0	3	613	14	624	0	1129	99	100	Lecanora semisterilis voucher 18-59596 small subunit ribosomal RNA gene, partial sequence; internal transcribed spacer 1, 5.8S ribosomal RNA gene, and internal transcribed spacer 2, complete sequence; and large subunit ribosomal RNA gene, partial sequence
ALS3_7	gi|1610204021|gb|MK778040.1|	611	1	0	3	613	17	627	0	1123	99	99.836	Lecanora semisterilis voucher 18-59262 small subunit ribosomal RNA gene, partial sequence; internal transcribed spacer 1, 5.8S ribosomal RNA gene, and internal transcribed spacer 2, complete sequence; and large subunit ribosomal RNA gene, partial sequence
ALS3_7	gi|1610204019|gb|MK778039.1|	611	1	0	3	613	8	618	0	1123	99	99.836	Lecanora semisterilis voucher 18-59322 small subunit ribosomal RNA gene, partial sequence; internal transcribed spacer 1, 5.8S ribosomal RNA gene, and internal transcribed spacer 2, complete sequence; and large subunit ribosomal RNA gene, partial sequence
ALS3_7	gi|1610204025|gb|MK778042.1|	611	2	0	3	613	2	612	0	1118	99	99.673	Lecanora semisterilis voucher 18-59345 small subunit ribosomal RNA gene, partial sequence; internal transcribed spacer 1, 5.8S ribosomal RNA gene, and internal transcribed spacer 2, complete sequence; and large subunit ribosomal RNA gene, partial sequence
ALS4_1	gi|1610204023|gb|MK778041.1|	613	1	1	4	616	14	625	0	1120	99	99.674	Lecanora semisterilis voucher 18-59596 small subunit ribosomal RNA gene, partial sequence; internal transcribed spacer 1, 5.8S ribosomal RNA gene, and internal transcribed spacer 2, complete sequence; and large subunit ribosomal RNA gene, partial sequence
ALS4_1	gi|1610204021|gb|MK778040.1|	613	2	1	4	616	17	628	0	1114	99	99.511	Lecanora semisterilis voucher 18-59262 small subunit ribosomal RNA gene, partial sequence; internal transcribed spacer 1, 5.8S ribosomal RNA gene, and internal transcribed spacer 2, complete sequence; and large subunit ribosomal RNA gene, partial sequence
ALS4_1	gi|1610204019|gb|MK778039.1|	613	2	1	4	616	8	619	0	1114	99	99.511	Lecanora semisterilis voucher 18-59322 small subunit ribosomal RNA gene, partial sequence; internal transcribed spacer 1, 5.8S ribosomal RNA gene, and internal transcribed spacer 2, complete sequence; and large subunit ribosomal RNA gene, partial sequence
ALS4_1	gi|1610204025|gb|MK778042.1|	613	3	1	4	616	2	613	0	1109	99	99.347	Lecanora semisterilis voucher 18-59345 small subunit ribosomal RNA gene, partial sequence; internal transcribed spacer 1, 5.8S ribosomal RNA gene, and internal transcribed spacer 2, complete sequence; and large subunit ribosomal RNA gene, partial sequence
ALS4_4	gi|1610204021|gb|MK778040.1|	616	1	2	4	619	17	629	0	1112	99	99.351	Lecanora semisterilis voucher 18-59262 small subunit ribosomal RNA gene, partial sequence; internal transcribed spacer 1, 5.8S ribosomal RNA gene, and internal transcribed spacer 2, complete sequence; and large subunit ribosomal RNA gene, partial sequence
ALS4_4	gi|1610204019|gb|MK778039.1|	616	1	2	4	619	8	620	0	1112	99	99.351	Lecanora semisterilis voucher 18-59322 small subunit ribosomal RNA gene, partial sequence; internal transcribed spacer 1, 5.8S ribosomal RNA gene, and internal transcribed spacer 2, complete sequence; and large subunit ribosomal RNA gene, partial sequence
ALS4_4	gi|1610204023|gb|MK778041.1|	616	2	2	4	619	14	626	0	1107	99	99.188	Lecanora semisterilis voucher 18-59596 small subunit ribosomal RNA gene, partial sequence; internal transcribed spacer 1, 5.8S ribosomal RNA gene, and internal transcribed spacer 2, complete sequence; and large subunit ribosomal RNA gene, partial sequence
ALS4_4	gi|1610204025|gb|MK778042.1|	616	4	2	4	619	2	614	0	1096	99	98.864	Lecanora semisterilis voucher 18-59345 small subunit ribosomal RNA gene, partial sequence; internal transcribed spacer 1, 5.8S ribosomal RNA gene, and internal transcribed spacer 2, complete sequence; and large subunit ribosomal RNA gene, partial sequence
ALS5_13	gi|1610204021|gb|MK778040.1|	599	0	1	3	600	17	615	0	1099	99	99.833	Lecanora semisterilis voucher 18-59262 small subunit ribosomal RNA gene, partial sequence; internal transcribed spacer 1, 5.8S ribosomal RNA gene, and internal transcribed spacer 2, complete sequence; and large subunit ribosomal RNA gene, partial sequence
ALS5_13	gi|1610204019|gb|MK778039.1|	599	0	1	3	600	8	606	0	1099	99	99.833	Lecanora semisterilis voucher 18-59322 small subunit ribosomal RNA gene, partial sequence; internal transcribed spacer 1, 5.8S ribosomal RNA gene, and internal transcribed spacer 2, complete sequence; and large subunit ribosomal RNA gene, partial sequence
ALS5_13	gi|1610204023|gb|MK778041.1|	599	1	1	3	600	14	612	0	1094	99	99.666	Lecanora semisterilis voucher 18-59596 small subunit ribosomal RNA gene, partial sequence; internal transcribed spacer 1, 5.8S ribosomal RNA gene, and internal transcribed spacer 2, complete sequence; and large subunit ribosomal RNA gene, partial sequence
ALS5_13	gi|1610204025|gb|MK778042.1|	599	3	1	3	600	2	600	0	1083	99	99.332	Lecanora semisterilis voucher 18-59345 small subunit ribosomal RNA gene, partial sequence; internal transcribed spacer 1, 5.8S ribosomal RNA gene, and internal transcribed spacer 2, complete sequence; and large subunit ribosomal RNA gene, partial sequence
ALS5_21	gi|1610204021|gb|MK778040.1|	613	0	1	4	616	17	628	0	1125	99	99.837	Lecanora semisterilis voucher 18-59262 small subunit ribosomal RNA gene, partial sequence; internal transcribed spacer 1, 5.8S ribosomal RNA gene, and internal transcribed spacer 2, complete sequence; and large subunit ribosomal RNA gene, partial sequence
ALS5_21	gi|1610204019|gb|MK778039.1|	613	0	1	4	616	8	619	0	1125	99	99.837	Lecanora semisterilis voucher 18-59322 small subunit ribosomal RNA gene, partial sequence; internal transcribed spacer 1, 5.8S ribosomal RNA gene, and internal transcribed spacer 2, complete sequence; and large subunit ribosomal RNA gene, partial sequence
ALS5_21	gi|1610204023|gb|MK778041.1|	613	1	1	4	616	14	625	0	1120	99	99.674	Lecanora semisterilis voucher 18-59596 small subunit ribosomal RNA gene, partial sequence; internal transcribed spacer 1, 5.8S ribosomal RNA gene, and internal transcribed spacer 2, complete sequence; and large subunit ribosomal RNA gene, partial sequence
ALS5_21	gi|1610204025|gb|MK778042.1|	613	3	1	4	616	2	613	0	1109	99	99.347	Lecanora semisterilis voucher 18-59345 small subunit ribosomal RNA gene, partial sequence; internal transcribed spacer 1, 5.8S ribosomal RNA gene, and internal transcribed spacer 2, complete sequence; and large subunit ribosomal RNA gene, partial sequence
ALS5_5	gi|1610204021|gb|MK778040.1|	615	0	3	3	617	17	628	0	1116	99	99.512	Lecanora semisterilis voucher 18-59262 small subunit ribosomal RNA gene, partial sequence; internal transcribed spacer 1, 5.8S ribosomal RNA gene, and internal transcribed spacer 2, complete sequence; and large subunit ribosomal RNA gene, partial sequence
ALS5_5	gi|1610204019|gb|MK778039.1|	615	0	3	3	617	8	619	0	1116	99	99.512	Lecanora semisterilis voucher 18-59322 small subunit ribosomal RNA gene, partial sequence; internal transcribed spacer 1, 5.8S ribosomal RNA gene, and internal transcribed spacer 2, complete sequence; and large subunit ribosomal RNA gene, partial sequence
ALS5_5	gi|1610204023|gb|MK778041.1|	615	1	3	3	617	14	625	0	1110	99	99.35	Lecanora semisterilis voucher 18-59596 small subunit ribosomal RNA gene, partial sequence; internal transcribed spacer 1, 5.8S ribosomal RNA gene, and internal transcribed spacer 2, complete sequence; and large subunit ribosomal RNA gene, partial sequence
ALS5_5	gi|1610204025|gb|MK778042.1|	615	3	3	3	617	2	613	0	1099	99	99.024	Lecanora semisterilis voucher 18-59345 small subunit ribosomal RNA gene, partial sequence; internal transcribed spacer 1, 5.8S ribosomal RNA gene, and internal transcribed spacer 2, complete sequence; and large subunit ribosomal RNA gene, partial sequence
ALS5_7	gi|1610204021|gb|MK778040.1|	613	1	1	4	616	17	628	0	1120	99	99.674	Lecanora semisterilis voucher 18-59262 small subunit ribosomal RNA gene, partial sequence; internal transcribed spacer 1, 5.8S ribosomal RNA gene, and internal transcribed spacer 2, complete sequence; and large subunit ribosomal RNA gene, partial sequence
ALS5_7	gi|1610204019|gb|MK778039.1|	613	1	1	4	616	8	619	0	1120	99	99.674	Lecanora semisterilis voucher 18-59322 small subunit ribosomal RNA gene, partial sequence; internal transcribed spacer 1, 5.8S ribosomal RNA gene, and internal transcribed spacer 2, complete sequence; and large subunit ribosomal RNA gene, partial sequence
ALS5_7	gi|1610204023|gb|MK778041.1|	613	2	1	4	616	14	625	0	1114	99	99.511	Lecanora semisterilis voucher 18-59596 small subunit ribosomal RNA gene, partial sequence; internal transcribed spacer 1, 5.8S ribosomal RNA gene, and internal transcribed spacer 2, complete sequence; and large subunit ribosomal RNA gene, partial sequence
ALS5_7	gi|1610204025|gb|MK778042.1|	613	4	1	4	616	2	613	0	1103	99	99.184	Lecanora semisterilis voucher 18-59345 small subunit ribosomal RNA gene, partial sequence; internal transcribed spacer 1, 5.8S ribosomal RNA gene, and internal transcribed spacer 2, complete sequence; and large subunit ribosomal RNA gene, partial sequence
Ochrolechia tartarea (2 strains)
NJ2018029	gi|77955903|gb|DQ219304.1|	635	0	0	1	635	29	663	0	1173	99	100	Ochrolechia tartarea voucher Kim 05003 small subunit ribosomal RNA gene, partial sequence; internal transcribed spacer 1, 5.8S ribosomal RNA gene, and internal transcribed spacer 2, complete sequence; and large subunit ribosomal RNA gene, partial sequence
[truncated: 58 more rows]
