# Supplementary material for: Fungal–Algal Association Drives Lichens’ Mutualistic Symbiosis: A Case Study with Trebouxia-Related Lichens
Source: Plants (Basel). 2023 Sep 4;12(17):3172. doi: 10.3390/plants12173172 (PMC10490544; doi:10.3390/plants12173172)
Supplement: Supplementary file 1 [file plants-12-03172-s001.zip › Table S4.xlsx]

## Sheet: Sheet1
Table S4. The climate type of lichen distributions.
Mycobiont	Photobiont	Specimens No.	Coll. No.	Locality	Climate type
Hypogymnia hypotrypa	Trebouxia sp.5	12100615	12100615	Japan	D-Cold
Hypogymnia hypotrypa	Trebouxia sp.5	9091210	9091210	Japan	D-Cold
Diplotomma venustum	Trebouxia arboricola	1-6-1	1-6-1	Sede Boger，Negav Desert，Station 1，Isreal	B-Arid
Diplotomma venustum	Trebouxia arboricola	1-6-2	1-6-2	Sede Boger，Negav Desert，Station 1，Isreal	B-Arid
Diplotomma venustum	Trebouxia sp.1	1-6-4	1-6-4	Sede Boger，Negav Desert，Station 1，Isreal	B-Arid
Diplotomma venustum	Trebouxia arboricola	1-6-5	1-6-5	Sede Boger，Negav Desert，Station 1，Isreal	B-Arid
Diplotomma venustum	Trebouxia arboricola	1-6-6	1-6-6	Sede Boger，Negav Desert，Station 1，Isreal	B-Arid
Diplotomma venustum	Trebouxia sp.1	2-6-1	2-6-1	Sede Boger，Negav Desert，Station 2，Isreal	B-Arid
Diplotomma venustum	Trebouxia arboricola	2-6-2	2-6-2	Sede Boger，Negav Desert，Station 2，Isreal	B-Arid
Diplotomma venustum	Trebouxia arboricola	2-6-3	2-6-3	Sede Boger，Negav Desert，Station 2，Isreal	B-Arid
Diplotomma venustum	Trebouxia arboricola	2-6-4	2-6-4	Sede Boger，Negav Desert，Station 2，Isreal	B-Arid
Diplotomma venustum	Trebouxia sp.2	2-6-5	2-6-5	Sede Boger，Negav Desert，Station 2，Isreal	B-Arid
Diplotomma venustum	Trebouxia arboricola	2-6-6	2-6-6	Sede Boger，Negav Desert，Station 2，Isreal	B-Arid
Diplotomma venustum	Trebouxia sp.1	3-6-1	3-6-1	Sede Boger，Negav Desert，Station 3，Isreal	B-Arid
Diplotomma venustum	Trebouxia arboricola	3-6-2	3-6-2	Sede Boger，Negav Desert，Station 3，Isreal	B-Arid
Diplotomma venustum	Trebouxia arboricola	3-6-3	3-6-3	Sede Boger，Negav Desert，Station 3，Isreal	B-Arid
Diplotomma venustum	Trebouxia arboricola	4-6-1	4-6-1	Sede Boger，Negav Desert，Station 4，Isreal	B-Arid
Diplotomma venustum	Trebouxia arboricola	4-6-2	4-6-2	Sede Boger，Negav Desert，Station 4，Isreal	B-Arid
Diplotomma venustum	Trebouxia sp.1	4-6-3	4-6-3	Sede Boger，Negav Desert，Station 4，Isreal	B-Arid
Diplotomma venustum	Trebouxia arboricola	4-6-4	4-6-4	Sede Boger，Negav Desert，Station 4，Isreal	B-Arid
Diplotomma venustum	Trebouxia arboricola	4-6-5	4-6-5	Sede Boger，Negav Desert，Station 4，Isreal	B-Arid
Diplotomma venustum	Trebouxia arboricola	4-6-6	4-6-6	Sede Boger，Negav Desert，Station 4，Isreal	B-Arid
Diplotomma venustum	Trebouxia arboricola	8-6-1	8-6-1	Sede Boger，Negav Desert，Station 8，Isreal	B-Arid
Diplotomma venustum	Trebouxia arboricola	9-6-1	9-6-1	Sede Boger，Negav Desert，Station 9，Isreal	B-Arid
Diplotomma venustum	Trebouxia arboricola	9-6-2	9-6-2	Sede Boger，Negav Desert，Station 9，Isreal	B-Arid
Diplotomma venustum	Trebouxia sp.2	9-6-3	9-6-3	Sede Boger，Negav Desert，Station 9，Isreal	B-Arid
Circinaria sp3.	Trebouxia cretacea	ALS1-3	ALS2018052	China, Inner Mongolia, Alxa Right Banner	B-Arid
Acarospora strigata	Trebouxia cretacea	ALS1-6	ALS2018055	China, Inner Mongolia, Alxa Right Banner	B-Arid
Circinaria tortuosa	Trebouxia cretacea	ALS1-7	ALS2018056	China, Inner Mongolia, Alxa Right Banner	B-Arid
Acarospora strigata	Trebouxia cretacea	ALS1-8	ALS2018057	China, Inner Mongolia, Alxa Right Banner	B-Arid
Circinaria tortuosa	Trebouxia sp.3	ALS2-4	ALS2018061	China, Inner Mongolia, Alxa Right Banner	B-Arid
Circinaria sp2.	Trebouxia cretacea	ALS2-6	ALS2018063	China, Inner Mongolia, Alxa Right Banner	B-Arid
Circinaria tortuosa	Trebouxia sp.3	ALS3-1	ALS2018069	China, Inner Mongolia, Alxa Right Banner	B-Arid
Circinaria tortuosa	Trebouxia cretacea	ALS3-2	ALS2018070	China, Inner Mongolia, Alxa Right Banner	B-Arid
Candelariella sp.	Trebouxia cretacea	ALS3-4	ALS2018072	China, Inner Mongolia, Alxa Right Banner	B-Arid
Circinaria tortuosa	Trebouxia sp.3	ALS3-6	ALS2018074	China, Inner Mongolia, Alxa Right Banner	B-Arid
Lobothallia semisterilis	Trebouxia cretacea	ALS3-7	ALS2018075	China, Inner Mongolia, Alxa Right Banner	B-Arid
Lobothallia semisterilis	Trebouxia sp.3	ALS4-1	ALS2018076	China, Inner Mongolia, Alxa Right Banner	B-Arid
Lobothallia semisterilis	Trebouxia sp.3	ALS4-4	ALS2018079	China, Inner Mongolia, Alxa Right Banner	B-Arid
Caloplaca sp.	Trebouxia cretacea	ALS5-1	ALS2018086	China, Inner Mongolia, Alxa Right Banner	B-Arid
Acarospora nodulosa	Trebouxia cretacea	ALS5-12	ALS2018097	China, Inner Mongolia, Alxa Right Banner	B-Arid
Lobothallia semisterilis	Trebouxia sp.3	ALS5-13	ALS2018098	China, Inner Mongolia, Alxa Right Banner	B-Arid
Caloplaca sp.	Trebouxia cretacea	ALS5-2	ALS2018087	China, Inner Mongolia, Alxa Right Banner	B-Arid
Lobothallia semisterilis	Trebouxia sp.3	ALS5-21	ALS2018106	China, Inner Mongolia, Alxa Right Banner	B-Arid
Acarospora nodulosa	Trebouxia cretacea	ALS5-4	ALS2018089	China, Inner Mongolia, Alxa Right Banner	B-Arid
Lobothallia semisterilis	Trebouxia sp.3	ALS5-5	ALS2018090	China, Inner Mongolia, Alxa Right Banner	B-Arid
Lobothallia semisterilis	Trebouxia sp.3	ALS5-7	ALS2018092	China, Inner Mongolia, Alxa Right Banner	B-Arid
Psoroma fruticulosum	Trebouxia sp.6	NJ2018027	NJ2018027	China, Antarctic Great Wall Station	E-Polar
Ochrolechia tartarea	Trebouxia impressa	NJ2018029	NJ2018029	China, Antarctic Great Wall Station	E-Polar
Hypogymnia antarctica	Trebouxia jamesii	NJ2018030	NJ2018030	China, Antarctic Great Wall Station	E-Polar
Umbilicaria antarctica	Trebouxia jamesii	NJ2018031	NJ2018031	China, Antarctic Great Wall Station	E-Polar
Physcia caesia	Trebouxia impressa	NJ2018032	NJ2018032	China, Antarctic Great Wall Station	E-Polar
Physcia dubia	Trebouxia impressa	NJ2018033	NJ2018033	China, Antarctic Great Wall Station	E-Polar
Gondwania regalis	Trebouxia arboricola	NJ2018034	NJ2018034	China, Antarctic Great Wall Station	E-Polar
Gondwania regalis	Trebouxia arboricola	NJ2018035	NJ2018035	China, Antarctic Great Wall Station	E-Polar
Tephromela atra	Trebouxia jamesii	NJ2018036	NJ2018036	China, Antarctic Great Wall Station	E-Polar
Himantormia lugubris	Trebouxia jamesii	NJ2018037	NJ2018037	China, Antarctic Great Wall Station	E-Polar
Ramalina terebrata	Trebouxia arboricola	NJ2018038	NJ2018038	China, Antarctic Great Wall Station	E-Polar
Usnea aurantiacoatra	Trebouxia jamesii	NJ2018039	NJ2018039	China, Antarctic Great Wall Station	E-Polar
Ramalina terebrata	Trebouxia arboricola	NJ2018040	NJ2018040	China, Antarctic Great Wall Station	E-Polar
Bryoplaca tetraspora	Trebouxia impressa	NJ2018041	NJ2018041	China, Antarctic Great Wall Station	E-Polar
Psoroma cinnamomeum	Trebouxia cretacea	NJ2018042	NJ2018042	China, Antarctic Great Wall Station	E-Polar
Himantormia lugubris	Trebouxia jamesii	NJ2018044	NJ2018044	China, Antarctic Great Wall Station	E-Polar
Himantormia lugubris	Trebouxia jamesii	NJ2018046	NJ2018046	China, Antarctic Great Wall Station	E-Polar
Usnea aurantiacoatra	Trebouxia jamesii	NJ2018048	NJ2018048	China, Antarctic Great Wall Station	E-Polar
Parmelia saxatilis	Trebouxia jamesii	NJ2018050	NJ2018050	China, Antarctic Great Wall Station	E-Polar
Bryoplaca tetraspora	Trebouxia impressa	NJ2018052	NJ2018052	China, Antarctic Great Wall Station	E-Polar
Usnea aurantiacoatra	Trebouxia jamesii	NJ2018053	NJ2018053	China, Antarctic Great Wall Station	E-Polar
Ramalina terebrata	Trebouxia arboricola	NJ2018054	NJ2018054	China, Antarctic Great Wall Station	E-Polar
Usnea aurantiacoatra	Trebouxia jamesii	NJ2018055	NJ2018055	China, Antarctic Great Wall Station	E-Polar
Bryoplaca tetraspora	Trebouxia impressa	NJ2018056	NJ2018056	China, Antarctic Great Wall Station	E-Polar
Usnea aurantiacoatra	Trebouxia jamesii	NJ2018057	NJ2018057	China, Antarctic Great Wall Station	E-Polar
Parmelia saxatilis	Trebouxia jamesii	NJ2018058	NJ2018058	China, Antarctic Great Wall Station	E-Polar
Ochrolechia tartarea	Trebouxia jamesii	NJ2018061	NJ2018061	China, Antarctic Great Wall Station	E-Polar
Usnea aurantiacoatra	Trebouxia jamesii	NJ2018062	NJ2018062	China, Antarctic Great Wall Station	E-Polar
Usnea aurantiacoatra	Trebouxia jamesii	NJ2018063	NJ2018063	China, Antarctic Great Wall Station	E-Polar
Parmelia saxatilis	Trebouxia jamesii	NJ2018071	NJ2018071	China, Antarctic Great Wall Station	E-Polar
Parmelia saxatilis	Trebouxia jamesii	NJ2018072	NJ2018072	China, Antarctic Great Wall Station	E-Polar
Bryoria fuscescens	Trebouxia jamesii	NJ2018073	NJ2018073	China, Antarctic Great Wall Station	E-Polar
Megaspora verrucosa	Trebouxia impressa	NJ2018074	NJ2018074	China, Antarctic Great Wall Station	E-Polar
Gondwania sublobulata	Trebouxia arboricola	NJ2018075	NJ2018075	China, Antarctic Great Wall Station	E-Polar
Gondwania sublobulata	Trebouxia arboricola	NJ2018076	NJ2018076	China, Antarctic Great Wall Station	E-Polar
Usnea aurantiacoatra	Trebouxia jamesii	NJ2018077	NJ2018077	China, Antarctic Great Wall Station	E-Polar
Lecanora fuscobrunnea	Trebouxia impressa	NJ2018078	NJ2018078	China, Antarctic Great Wall Station	E-Polar
Gondwania regalis	Trebouxia impressa	NJ2018079	NJ2018079	China, Antarctic Great Wall Station	E-Polar
Ramalina terebrata	Trebouxia arboricola	NJ2018080	NJ2018080	China, Antarctic Great Wall Station	E-Polar
Rhizoplaca chrysoleuca clade B	Trebouxia impressa	NMG20151298	NMG20151298	China, Inner Mongolia, Chifeng City	D-Cold
Rhizoplaca chrysoleuca clade F	Trebouxia impressa	NMG20151339	NMG20151339	China, Inner Mongolia, Chifeng City	D-Cold
Rhizoplaca chrysoleuca clade F	Trebouxia impressa	NMG20151402	NMG20151402	China, Inner Mongolia, Chifeng City	D-Cold
Rhizoplaca chrysoleuca clade F	Trebouxia impressa	NMG2015408	NMG2015408	China, Inner Mongolia, Ergun City	D-Cold
Rhizoplaca chrysoleuca clade F	Trebouxia sp.7	QH12038	QH12038	China, Qinghai Province	D-Cold
Rhizoplaca chrysoleuca clade F	Trebouxia impressa	QH12098	QH12098	China, Qinghai Province	D-Cold
Rhizoplaca chrysoleuca clade F	Trebouxia impressa	QH121170	QH121170	China, Qinghai Province	D-Cold
Rhizoplaca chrysoleuca clade F	Trebouxia impressa	QH12163	QH12163	China, Qinghai Province	D-Cold
Rhizoplaca chrysoleuca clade F	Trebouxia impressa	QH12191	QH12191	China, Qinghai Province	D-Cold
Rhizoplaca chrysoleuca clade F	Trebouxia impressa	QH12203	QH12203	China, Qinghai Province	D-Cold
Rhizoplaca chrysoleuca clade F	Trebouxia sp.7	QH12636	QH12636	China, Qinghai Province	D-Cold
Rhizoplaca chrysoleuca clade F	Trebouxia sp.7	QH12638	QH12638	China, Qinghai Province	D-Cold
Rhizoplaca chrysoleuca clade F	Trebouxia sp.7	QH12640	QH12640	China, Qinghai Province	D-Cold
Heterodermia japonica	Trebouxia sp.8	QJ2-1	QJ2018001	China, Yunnan Province, Qujing County	C-Temperate
Parmotrema clavuliferum	Trebouxia sp.10	QJ2-10	QJ2018010	China, Yunnan Province, Qujing County	C-Temperate
Usnea aciculifera	Trebouxia sp.10	QJ2-11	QJ2018011	China, Yunnan Province, Qujing County	C-Temperate
Heterodermia japonica	Trebouxia sp.8	QJ2-2	QJ2018002	China, Yunnan Province, Qujing County	C-Temperate
Hypotrachyna osseoalba	Trebouxia sp.10	QJ2-3	QJ2018003	China, Yunnan Province, Qujing County	C-Temperate
Usnea aciculifera	Trebouxia sp.10	QJ2-4	QJ2018004	China, Yunnan Province, Qujing County	C-Temperate
Parmotrema clavuliferum	Trebouxia sp.10	QJ2-5	QJ2018005	China, Yunnan Province, Qujing County	C-Temperate
Parmotrema clavuliferum	Trebouxia sp.10	QJ2-6	QJ2018006	China, Yunnan Province, Qujing County	C-Temperate
Usnea aciculifera	Trebouxia sp.10	QJ2-7	QJ2018007	China, Yunnan Province, Qujing County	C-Temperate
Heterodermia japonica	Trebouxia sp.8	QJ2-8	QJ2018008	China, Yunnan Province, Qujing County	C-Temperate
Parmotrema clavuliferum	Trebouxia sp.10	QJ2-9	QJ2018009	China, Yunnan Province, Qujing County	C-Temperate
Punctelia rudecta	Trebouxia anticipata	QJ3-1	QJ2018013	China, Yunnan Province, Qujing County	C-Temperate
Ramalina calicaris	Trebouxia sp.9	QJ3-2	QJ2018014	China, Yunnan Province, Qujing County	C-Temperate
Flavoparmelia caperata	Trebouxia anticipata	QJ3-3	QJ2018015	China, Yunnan Province, Qujing County	C-Temperate
Heterodermia speciosa	Trebouxia sp.8	QJ3-4	QJ2018016	China, Yunnan Province, Qujing County	C-Temperate
Punctelia rudecta	Trebouxia anticipata	QJ3-7	QJ2018019	China, Yunnan Province, Qujing County	C-Temperate
Parmotrema clavuliferum	Trebouxia sp.10	QJ3-9	QJ2018021	China, Yunnan Province, Qujing County	C-Temperate
Usnea aciculifera	Trebouxia sp.10	QJ4-1	QJ2018023	China, Yunnan Province, Qujing County	C-Temperate
Parmotrema clavuliferum	Trebouxia sp.10	QJ4-10	QJ2018032	China, Yunnan Province, Qujing County	C-Temperate
Heterodermia japonica	Trebouxia sp.8	QJ4-11	QJ2018033	China, Yunnan Province, Qujing County	C-Temperate
Hypotrachyna osseoalba	Trebouxia sp.10	QJ4-12	QJ2018034	China, Yunnan Province, Qujing County	C-Temperate
Parmotrema clavuliferum	Trebouxia sp.10	QJ4-2	QJ2018024	China, Yunnan Province, Qujing County	C-Temperate
Menegazzia subsimilis	Trebouxia sp.4	QJ4-3	QJ2018025	China, Yunnan Province, Qujing County	C-Temperate
Parmotrema clavuliferum	Trebouxia sp.10	QJ4-4	QJ2018026	China, Yunnan Province, Qujing County	C-Temperate
Hypotrachyna osseoalba	Trebouxia sp.10	QJ4-5	QJ2018027	China, Yunnan Province, Qujing County	C-Temperate
Menegazzia subsimilis	Trebouxia sp.4	QJ4-6	QJ2018028	China, Yunnan Province, Qujing County	C-Temperate
Parmotrema clavuliferum	Trebouxia sp.9	QJ4-7	QJ2018029	China, Yunnan Province, Qujing County	C-Temperate
Flavoparmelia caperata	Trebouxia anticipata	QJ4-8	QJ2018030	China, Yunnan Province, Qujing County	C-Temperate
Usnea aciculifera	Trebouxia sp.10	QJ4-9	QJ2018031	China, Yunnan Province, Qujing County	C-Temperate
Hypotrachyna osseoalba	Trebouxia sp.10	QJ5-1	QJ2018036	China, Yunnan Province, Qujing County	C-Temperate
Parmotrema clavuliferum	Trebouxia sp.10	QJ5-10	QJ2018045	China, Yunnan Province, Qujing County	C-Temperate
Usnea aciculifera	Trebouxia sp.10	QJ5-2	QJ2018037	China, Yunnan Province, Qujing County	C-Temperate
Parmotrema clavuliferum	Trebouxia sp.10	QJ5-3	QJ2018038	China, Yunnan Province, Qujing County	C-Temperate
Hypotrachyna osseoalba	Trebouxia sp.10	QJ5-4	QJ2018039	China, Yunnan Province, Qujing County	C-Temperate
Ramalina calicaris	Trebouxia sp.10	QJ5-5	QJ2018040	China, Yunnan Province, Qujing County	C-Temperate
Parmotrema clavuliferum	Trebouxia sp.10	QJ5-6	QJ2018041	China, Yunnan Province, Qujing County	C-Temperate
Hypotrachyna osseoalba	Trebouxia sp.10	QJ5-7	QJ2018042	China, Yunnan Province, Qujing County	C-Temperate
Usnea aciculifera	Trebouxia sp.10	QJ5-8	QJ2018043	China, Yunnan Province, Qujing County	C-Temperate
Hypotrachyna osseoalba	Trebouxia sp.10	QJ5-9	QJ2018044	China, Yunnan Province, Qujing County	C-Temperate
Rhizoplaca chrysoleuca clade F	Trebouxia sp.7	SC201408738	SC201408738	China, Sichuan Province, Daocheng County	D-Cold
Rhizoplaca chrysoleuca clade F	Trebouxia sp.7	SC201408768	SC201408768	China, Sichuan Province, Daocheng County	D-Cold
Rhizoplaca chrysoleuca clade F	Trebouxia sp.7	SC201408782	SC201408782	China, Sichuan Province, Daocheng County	D-Cold
Hypogymnia hypotrypa	Trebouxia sp.5	SC201408833	SC201408833	China, Sichuan Province, Yajiang County	D-Cold
Hypogymnia hypotrypa	Trebouxia sp.5	SC201408834	SC201408834	China, Sichuan Province, Yajiang County	D-Cold
Hypogymnia hypotrypa	Trebouxia sp.5	SC201408835	SC201408835	China, Sichuan Province, Yajiang County	D-Cold
Diplotomma venustum	Trebouxia cretacea	SPT11013	SPT11013	China, Ningxia Hui Hui Autonomous Region	B-Arid
Diplotomma venustum	Trebouxia cretacea	SPT11015	SPT11015	China, Ningxia Hui Hui Autonomous Region	B-Arid
Squamarina kansuensis	Trebouxia cretacea	SPT1251	SPT1251	China, Ningxia Hui Hui Autonomous Region	B-Arid
Hypogymnia hypotrypa	Trebouxia sp.5	ML12014	ML12014	China,Yunnan Province, Deqin County	D-Cold
Hypogymnia hypotrypa	Trebouxia sp.5	SXM1	SXM1	China, Shaanxi Province, Mt.Taibai	D-Cold
Hypogymnia hypotrypa	Trebouxia sp.5	SXM2	SXM2	China, Shaanxi Province, Mt.Taibai	D-Cold
Hypogymnia hypotrypa	Trebouxia sp.5	SXM3	SXM3	China, Shaanxi Province, Mt.Taibai	D-Cold
Hypogymnia hypotrypa	Trebouxia sp.5	T2	T2	China, Taiwan Province, Nantou County	C-Temperate
Hypogymnia hypotrypa	Trebouxia sp.5	T3	T3	China, Taiwan Province, Nantou County	C-Temperate
Hypogymnia hypotrypa	Trebouxia sp.5	TI	TI	China, Taiwan Province, Nantou County	C-Temperate
Parmotrema tinctorum	Trebouxia corticola	WYS2017162	WYS2017162	China, Fujian Province, Mt. Wuyi	C-Temperate
Parmotrema tinctorum	Trebouxia corticola	WYS2017163	WYS2017163	China, Fujian Province, Mt. Wuyi	C-Temperate
Parmotrema tinctorum	Trebouxia corticola	WYS2017164	WYS2017164	China, Fujian Province, Mt. Wuyi	C-Temperate
Heterodermia japonica	Trebouxia sp.8	XA2017017	XA2017017	China, Guangxi Province, Mt. Mao'er	C-Temperate
Heterodermia japonica	Trebouxia sp.8	XA2017038	XA2017038	China, Guangxi Province, Mt. Mao'er	C-Temperate
Heterodermia japonica	Trebouxia sp.8	XA2017052	XA2017052	China, Guangxi Province, Mt. Mao'er	C-Temperate
Heterodermia japonica	Trebouxia sp.8	XA2017053	XA2017053	China, Guangxi Province, Mt. Mao'er	C-Temperate
Heterodermia japonica	Trebouxia sp.8	XA2017054	XA2017054	China, Guangxi Province, Mt. Mao'er	C-Temperate
Heterodermia japonica	Trebouxia sp.8	XA2017058	XA2017058	China, Guangxi Province, Mt. Mao'er	C-Temperate
Heterodermia japonica	Trebouxia sp.8	XA2017059	XA2017059	China, Guangxi Province, Mt. Mao'er	C-Temperate
Parmotrema tinctorum	Trebouxia corticola	XTM2017001	XTM2017001	China, Zhejiang Province, Mt. Tianmu	C-Temperate
Parmotrema tinctorum	Trebouxia corticola	XTM2017002	XTM2017002	China, Zhejiang Province, Mt. Tianmu	C-Temperate
Parmotrema tinctorum	Trebouxia corticola	XTM2017003	XTM2017003	China, Zhejiang Province, Mt. Tianmu	C-Temperate
Heterodermia japonica	Trebouxia sp.8	XTM2017084	XTM2017084	China, Zhejiang Province, Mt. Tianmu	C-Temperate
Heterodermia japonica	Trebouxia sp.8	XTM2017089	XTM2017089	China, Zhejiang Province, Mt. Tianmu	C-Temperate
Heterodermia japonica	Trebouxia sp.8	XTM2017106	XTM2017106	China, Zhejiang Province, Mt. Tianmu	C-Temperate
Heterodermia japonica	Trebouxia sp.8	XTM2017108	XTM2017108	China, Zhejiang Province, Mt. Tianmu	C-Temperate
Heterodermia japonica	Trebouxia sp.8	XTM2017109	XTM2017109	China, Zhejiang Province, Mt. Tianmu	C-Temperate
Heterodermia japonica	Trebouxia sp.8	XTM2017110	XTM2017110	China, Zhejiang Province, Mt. Tianmu	C-Temperate
Heterodermia japonica	Trebouxia sp.8	XTM2017112	XTM2017112	China, Zhejiang Province, Mt. Tianmu	C-Temperate
Hypogymnia hypotrypa	Trebouxia sp.5	XZ20140101	XZ20140101	China, Tibet, Linzhi District, Milin County	D-Cold
Hypogymnia hypotrypa	Trebouxia sp.5	XZ20140833	XZ20140833	China, Tibet, Linzhi District, Milin County	D-Cold
Hypogymnia hypotrypa	Trebouxia sp.5	XZ20140834	XZ20140834	China, Tibet, Linzhi District, Milin County	D-Cold
Hypogymnia hypotrypa	Trebouxia sp.5	XZ2014235	XZ2014235	China, Tibet, Linzhi District, Milin County	D-Cold
Hypogymnia hypotrypa	Trebouxia sp.5	XZ2014237	XZ2014237	China, Tibet, Linzhi District, Milin County	D-Cold
Hypogymnia hypotrypa	Trebouxia sp.5	XZ2014244	XZ2014244	China, Tibet, Linzhi District, Milin County	D-Cold
Hypogymnia hypotrypa	Trebouxia sp.5	XZ2014452	XZ2014452	China, Tibet, Linzhi District, Motuo County	C-Temperate
Hypogymnia hypotrypa	Trebouxia sp.5	XZ2014467	XZ2014467	China, Tibet, Linzhi District, Motuo County	C-Temperate
Hypogymnia hypotrypa	Trebouxia sp.5	XZ2014472	XZ2014472	China, Tibet, Linzhi District, Motuo County	C-Temperate
Hypogymnia hypotrypa	Trebouxia sp.5	YN201408258	YN201408258	China, Yunnan Province, Lijiang County	C-Temperate
Hypogymnia hypotrypa	Trebouxia sp.5	YN201408266	YN201408266	China, Yunnan Province, Lijiang County	C-Temperate
Hypogymnia hypotrypa	Trebouxia sp.5	YN201408271	YN201408271	China, Yunnan Province, Lijiang County	C-Temperate
Hypogymnia hypotrypa	Trebouxia sp.5	YN201408573	YN201408573	China,Yunnan Province, Deqin County	D-Cold
Hypogymnia hypotrypa	Trebouxia sp.5	YN201408577	YN201408577	China,Yunnan Province, Deqin County	D-Cold
Heterodermia japonica	Trebouxia sp.8	YT2017019	YT2017019	China, Fujian Province, Yongtai County	C-Temperate
Heterodermia japonica	Trebouxia sp.8	YT2017026	YT2017026	China, Fujian Province, Yongtai County	C-Temperate
Parmotrema clavuliferum	Trebouxia sp.10	YT2017085	YT2017085	China, Fujian Province, Yongtai County	C-Temperate
Heterodermia japonica	Trebouxia sp.8	YT2017087	YT2017087	China, Fujian Province, Yongtai County	C-Temperate
Parmotrema clavuliferum	Trebouxia sp.10	YT2017107	YT2017107	China, Fujian Province, Yongtai County	C-Temperate
Parmotrema tinctorum	Trebouxia corticola	YT2017207	YT2017207	China, Fujian Province, Yongtai County	C-Temperate
Parmotrema clavuliferum	Trebouxia sp.10	YT2017208	YT2017208	China, Fujian Province, Yongtai County	C-Temperate
Parmotrema tinctorum	Trebouxia corticola	YT2017209	YT2017209	China, Fujian Province, Yongtai County	C-Temperate
Parmotrema clavuliferum	Trebouxia sp.10	YT2017210	YT2017210	China, Fujian Province, Yongtai County	C-Temperate
Parmotrema tinctorum	Trebouxia corticola	YT2017211	YT2017211	China, Fujian Province, Yongtai County	C-Temperate
Squamarina kansuensis	Trebouxia cretacea	ZW11064	ZW11064	China, Ningxia Hui Hui Autonomous Region	B-Arid
Squamarina kansuensis	Trebouxia cretacea	ZW11077	ZW11077	China, Ningxia Hui Hui Autonomous Region	B-Arid
